# Supplementary material for: Closed genomes uncover a saltwater species of Candidatus Electronema and shed new light on the boundary between marine and freshwater cable bacteria
Source: ISME J. 2023 Jan 25;17(4):561–9. doi: 10.1038/s41396-023-01372-6 (PMC10030654; doi:10.1038/s41396-023-01372-6)
Supplement: Supplementary file 3 — Dataset S2 [file 41396_2023_1372_MOESM3_ESM.csv]

cable_mag	Completeness	Contamination	Strain_heterogeneity	Genome_size_bp	contigs	N50_contigs_bp	Mean_contig_length_bp	Longest_contig_bp	GC	rrna_16S	rrna_23S	rrna_5S	unique_tRNA	gtdb_classification	fastani_ani	MAG_status	ncbi_id	project_id	study_link
A5	63.39	1.22	0	2059092	472	5725	4362	25247	49.7	1	1	0	14	d__Bacteria;p__Desulfobacterota;c__Desulfobulbia;o__Desulfobulbales;f__Desulfobulbaceae;g__Electrothrix;s__Electrothrix marina	100	MQ	GCA_004028495.1	PRJNA278504	https://doi.org/10.1073/pnas.190351411
AR-3	65.78	2.48	0	3292898	1561	2299	2109	10833	44.6	1	1	1	17	d__Bacteria;p__Desulfobacterota;c__Desulfobulbia;o__Desulfobulbales;f__Desulfobulbaceae;g__Electronema;s__	N/A	MQ	GCA_022765765.1	PRJNA454675	NA
AR-4	77.58	2.68	20	3713322	1246	3538	2980	13164	46.5	1	1	1	19	d__Bacteria;p__Desulfobacterota;c__Desulfobulbia;o__Desulfobulbales;f__Desulfobulbaceae;g__Electrothrix;s__	N/A	MQ	GCA_022765725.1	PRJNA454675	NA
AR-5	74	2.81	14.29	3539945	1341	3102	2639	15100	47.4	1	1	1	21	d__Bacteria;p__Desulfobacterota;c__Desulfobulbia;o__Desulfobulbales;f__Desulfobulbaceae;g__Electrothrix;s__	N/A	MQ	GCA_022765745.1	PRJNA454675	NA
AS-4_5	92.45	4.13	15.38	3221535	808	5625	3987	23553	45.1	1	1	1	20	d__Bacteria;p__Desulfobacterota;c__Desulfobulbia;o__Desulfobulbales;f__Desulfobulbaceae;g__Electrothrix;s__	N/A	HQ	GCA_022765825.1	PRJNA454675	NA
ATG-1	65.74	3.64	0	3103392	1441	2330	2153	11760	47.1	2	1	1	20	d__Bacteria;p__Desulfobacterota;c__Desulfobulbia;o__Desulfobulbales;f__Desulfobulbaceae;g__Electrothrix;s__	N/A	MQ	GCA_022765905.1	PRJNA454675	NA
AU-1_5	95.24	3.04	0	3596057	163	42289	22061	161489	46.2	1	1	3	21	d__Bacteria;p__Desulfobacterota;c__Desulfobulbia;o__Desulfobulbales;f__Desulfobulbaceae;g__Electrothrix;s__	N/A	HQ	GCA_022766165.1	PRJNA454675	NA
AUS-1_2	63.07	3.12	16.67	2789006	1349	2251	2067	12134	49.5	1	1	1	18	d__Bacteria;p__Desulfobacterota;c__Desulfobulbia;o__Desulfobulbales;f__Desulfobulbaceae;g__Electrothrix;s__	N/A	MQ	GCA_022765865.1	PRJNA454675	NA
AUS-3	79.96	3.31	12.5	2707957	998	3154	2713	18839	45.6	1	2	2	21	d__Bacteria;p__Desulfobacterota;c__Desulfobulbia;o__Desulfobulbales;f__Desulfobulbaceae;g__Electrothrix;s__	N/A	MQ	GCA_022765875.1	PRJNA454675	NA
AUS-4	51.85	1.92	80	2518089	1393	1868	1807	8939	47.7	1	1	1	18	d__Bacteria;p__Desulfobacterota;c__Desulfobulbia;o__Desulfobulbales;f__Desulfobulbaceae;g__Electrothrix;s__	N/A	MQ	GCA_022765925.1	PRJNA454675	NA
AW-1	95.24	3.64	0	3394483	407	15186	8340	57254	46	1	1	2	21	d__Bacteria;p__Desulfobacterota;c__Desulfobulbia;o__Desulfobulbales;f__Desulfobulbaceae;g__Electrothrix;s__	N/A	HQ	GCA_022765985.1	PRJNA454675	NA
AW-2	89.5	2.45	0	3354977	696	7073	4820	34821	45.8	1	1	1	20	d__Bacteria;p__Desulfobacterota;c__Desulfobulbia;o__Desulfobulbales;f__Desulfobulbaceae;g__Electrothrix;s__	N/A	MQ	GCA_022765945.1	PRJNA454675	NA
AW-3_4	94.64	3.67	0	3468107	354	16032	9796	72480	45.9	1	1	3	21	d__Bacteria;p__Desulfobacterota;c__Desulfobulbia;o__Desulfobulbales;f__Desulfobulbaceae;g__Electrothrix;s__	N/A	HQ	GCA_022766005.1	PRJNA454675	NA
AW-5	93.49	4	10	3346399	444	12451	7536	78365	45.9	1	1	2	21	d__Bacteria;p__Desulfobacterota;c__Desulfobulbia;o__Desulfobulbales;f__Desulfobulbaceae;g__Electrothrix;s__	N/A	HQ	GCA_022766025.1	PRJNA454675	NA
AX-1_4	94.64	2.48	0	3429088	320	17826	10715	62789	46	1	1	1	21	d__Bacteria;p__Desulfobacterota;c__Desulfobulbia;o__Desulfobulbales;f__Desulfobulbaceae;g__Electrothrix;s__	N/A	HQ	GCA_022766045.1	PRJNA454675	NA
AX-2	89.16	4.46	10	3147900	818	5349	3848	21191	45.6	1	1	1	20	d__Bacteria;p__Desulfobacterota;c__Desulfobulbia;o__Desulfobulbales;f__Desulfobulbaceae;g__Electrothrix;s__	N/A	MQ	GCA_022766065.1	PRJNA454675	NA
AX-5	83.2	3.27	0	3801519	1174	4057	3238	19832	46.9	1	1	1	21	d__Bacteria;p__Desulfobacterota;c__Desulfobulbia;o__Desulfobulbales;f__Desulfobulbaceae;g__Electrothrix;s__Electrothrix aarhusiensis	96.1	MQ	GCA_022766085.1	PRJNA454675	NA
BRK-cMAG	94.05	3.27	14.29	3199950	1	3199950	3199950	3199950	54.8	2	2	2	20	d__Bacteria;p__Desulfobacterota;c__Desulfobulbia;o__Desulfobulbales;f__Desulfobulbaceae;g__Electronema;s__	N/A	HQ	GCA_942493095.1	PRJEB52550	https://doi.org/10.1101/2022.10.26.513921
EH-2	58.09	1.82	0	2795392	1297	2360	2155	12607	48.3	1	1	1	18	d__Bacteria;p__Desulfobacterota;c__Desulfobulbia;o__Desulfobulbales;f__Desulfobulbaceae;g__Electrothrix;s__	N/A	MQ	GCA_022765845.1	PRJNA454675	NA
ENR-cMAG	93.15	2.98	16.67	2938053	1	2938053	2938053	2938053	51.6	2	2	2	20	d__Bacteria;p__Desulfobacterota;c__Desulfobulbia;o__Desulfobulbales;f__Desulfobulbaceae;g__Electronema;s__Electronema sp004284765	99.97	HQ	GCA_942492785.1	PRJEB52550	https://doi.org/10.1101/2022.10.26.513921
F5	61.06	0.89	0	1764859	242	11512	7292	41746	51.7	1	1	1	17	d__Bacteria;p__Desulfobacterota;c__Desulfobulbia;o__Desulfobulbales;f__Desulfobulbaceae;g__Electronema;s__	N/A	MQ	GCA_026122915.1	PRJNA278504	NA
GM-3_4	87.6	3.27	0	4094371	1190	4359	3440	29415	46.1	2	1	1	21	d__Bacteria;p__Desulfobacterota;c__Desulfobulbia;o__Desulfobulbales;f__Desulfobulbaceae;g__Electrothrix;s__	N/A	MQ	GCA_022765805.1	PRJNA454675	NA
GS	90.6	2.98	16.67	2762383	73	58414	37840	231366	51.9	2	1	1	20	d__Bacteria;p__Desulfobacterota;c__Desulfobulbia;o__Desulfobulbales;f__Desulfobulbaceae;g__Electronema;s__Electronema sp004284765	100	HQ	GCA_004284765.1	PRJNA389779	https://doi.org/10.1073/pnas.190351411
KV	86.9	2.98	0	2705021	89	51179	30393	99065	48.3	0	0	0	18	d__Bacteria;p__Desulfobacterota;c__Desulfobulbia;o__Desulfobulbales;f__Desulfobulbaceae;g__Electronema;s__	N/A	MQ	GCA_026645415.1	PRJNA889212	http://hdl.handle.net/20.500.12608/34057
LOE-1_4_5	86.86	2.22	28.57	3147556	784	5513	4014	31877	45	1	1	2	21	d__Bacteria;p__Desulfobacterota;c__Desulfobulbia;o__Desulfobulbales;f__Desulfobulbaceae;g__Electrothrix;s__	N/A	MQ	GCA_022766095.1	PRJNA454675	NA
LOE-2	73.23	3.04	25	2817924	1070	3122	2633	19560	49	1	1	1	18	d__Bacteria;p__Desulfobacterota;c__Desulfobulbia;o__Desulfobulbales;f__Desulfobulbaceae;g__Electrothrix;s__	N/A	MQ	GCA_022766145.1	PRJNA454675	NA
MAN-1_4	77.36	3.57	0	3125561	1177	3181	2655	13301	46.1	1	1	1	20	d__Bacteria;p__Desulfobacterota;c__Desulfobulbia;o__Desulfobulbales;f__Desulfobulbaceae;g__Electrothrix;s__	N/A	MQ	GCA_022766125.1	PRJNA454675	NA
MAR-hqMAG	90.18	4.03	45.45	3215085	37	181725	86894	663782	46	2	2	2	21	d__Bacteria;p__Desulfobacterota;c__Desulfobulbia;o__Desulfobulbales;f__Desulfobulbaceae;g__Electrothrix;s__	N/A	HQ	GCA_942491745.1	PRJEB52550	https://doi.org/10.1101/2022.10.26.513921
MAR-mqMAG	93.85	7.14	75	4029898	9	899093	447766	1305763	47.5	2	2	2	19	d__Bacteria;p__Desulfobacterota;c__Desulfobulbia;o__Desulfobulbales;f__Desulfobulbaceae;g__Electrothrix;s__Electrothrix aarhusiensis	98.26	MQ	GCA_942491045.1	PRJEB52550	https://doi.org/10.1101/2022.10.26.513921
MAR-scMAG	92	2.55	0	4075262	1	4075262	4075262	4075262	47.1	1	1	1	20	d__Bacteria;p__Desulfobacterota;c__Desulfobulbia;o__Desulfobulbales;f__Desulfobulbaceae;g__Electrothrix;s__	N/A	HQ	GCA_942492895.1	PRJEB52550	https://doi.org/10.1101/2022.10.26.513921
MCF	91.27	2.38	0	3734523	143	44352	26115	136494	47.5	2	2	2	21	d__Bacteria;p__Desulfobacterota;c__Desulfobulbia;o__Desulfobulbales;f__Desulfobulbaceae;g__Electrothrix;s__Electrothrix aarhusiensis	100	HQ	GCA_004028505.1	PRJNA187269	https://doi.org/10.1073/pnas.190351411
SY1	92.86	1.19	0	2802615	125	37487	22391	133131	57.3	0	0	1	19	d__Bacteria;p__Desulfobacterota;c__Desulfobulbia;o__Desulfobulbales;f__Desulfobulbaceae;g__Electronema;s__Electronema sp011391865	100	MQ	GCA_011391865.1	PRJNA594844	https://doi.org/10.1128/msystems.00335-22
SY2	98.81	1.19	0	4003943	240	26191	16680	80330	47.3	0	0	1	20	d__Bacteria;p__Desulfobacterota;c__Desulfobulbia;o__Desulfobulbales;f__Desulfobulbaceae;g__Electrothrix;s__Electrothrix sp011389815	100	MQ	GCA_011389815.1	PRJNA594844	https://doi.org/10.1128/msystems.00335-22
TB	74.44	6.07	45.45	2580186	539	7230	4786	37047	45.1	1	0	0	18	d__Bacteria;p__Desulfobacterota;c__Desulfobulbia;o__Desulfobulbales;f__Desulfobulbaceae;g__Electrothrix;s__	N/A	MQ	GCA_026122855.1	PRJNA278504	NA
UQ	70.97	1.79	33.33	2126064	216	16869	9719	64152	55.3	0	0	0	16	d__Bacteria;p__Desulfobacterota;c__Desulfobulbia;o__Desulfobulbales;f__Desulfobulbaceae;g__Electronema;s__Electronema sp002413355	100	MQ	GCA_002413355.1	PRJNA348753	https://doi.org/10.1038/s41564-017-0012-7
US1	51.67	0.89	0	1306941	605	2386	2160	8358	48.4	1	1	0	15	d__Bacteria;p__Desulfobacterota;c__Desulfobulbia;o__Desulfobulbales;f__Desulfobulbaceae;g__Electrothrix;s__	N/A	MQ	GCA_026123055.1	PRJNA278504	NA
US4	87.73	1.81	0	3398574	307	17815	11070	64625	48.7	1	1	0	20	d__Bacteria;p__Desulfobacterota;c__Desulfobulbia;o__Desulfobulbales;f__Desulfobulbaceae;g__Electrothrix;s__	N/A	MQ	GCA_026123015.1	PRJNA278504	NA
