# Supplementary material for: Closed genomes uncover a saltwater species of Candidatus Electronema and shed new light on the boundary between marine and freshwater cable bacteria
Source: ISME J. 2023 Jan 25;17(4):561–9. doi: 10.1038/s41396-023-01372-6 (PMC10030654; doi:10.1038/s41396-023-01372-6)
Supplement: Supplementary file 4 — Dataset S3 [file 41396_2023_1372_MOESM4_ESM.csv]

bin_id	rrna_16S	rrna_23S	rrna_5S	unique_tRNA	Completeness	Contamination	Strain_heterogeneity	Genome_size_bp	contigs	N50_contigs_bp	Mean_contig_length_bp	Longest_contig_bp	GC	gtdb_classification	fastani_ani	MAG_status	CDS_count	CDS_len_sum	coding_density	CDS_avg_len	cov_long	cov_ilm	ENA_ID
BRK-cMAG	2	2	2	20	94.05	3.27	14.29	3199950	1	3199950	3199950	3199950	54.8	d__Bacteria;p__Desulfobacterota;c__Desulfobulbia;o__Desulfobulbales;f__Desulfobulbaceae;g__Electronema;s__	N/A	HQ	2807	2880079	90.00387506	1026.034556	25.639442	25.190569	ERS11967999
BRK_bin.0001	2	2	2	20	94.6	2.87	0	5087839	39	289849	130457	602541	61.6	d__Bacteria;p__Proteobacteria;c__Alphaproteobacteria;o__Rhodobacterales;f__Rhodobacteraceae;g__Marivita;s__Marivita lacus	97.73	HQ	5018	4528966	89.01551327	902.5440415	9.424205	11.77343	ERS11968000
BRK_bin.0002	0	0	0	17	62.43	1.27	0	3911961	340	16518	11505	89217	38.1	d__Bacteria;p__Bacteroidota;c__Bacteroidia;o__Chitinophagales;f__;g__;s__	N/A	MQ	3446	3030283	77.46199413	879.3624492	6.7756653	4.01453	ERS11968001
BRK_bin.0004	8	8	8	20	99.73	2.72	0	6741017	8	1141258	842627	2195777	41.9	d__Bacteria;p__Bacteroidota;c__Bacteroidia;o__Bacteroidales;f__Marinilabiliaceae;g__Carboxylicivirga;s__	N/A	HQ	5310	5859625	86.92494026	1103.507533	17.83039	18.407469	ERS11968002
BRK_bin.0005	3	3	3	20	76.79	7.44	6.67	3681797	76	305623	48444	460976	54.1	d__Bacteria;p__Desulfobacterota;c__Desulfobulbia;o__Desulfobulbales;f__Desulfocapsaceae;g__JABDQA01;s__	N/A	MQ	3432	3166196	85.99594166	922.5512821	17.269583	20.80247	ERS11968003
BRK_bin.0012	1	1	1	16	67.22	7.21	65.22	3019892	55	156836	54907	307903	69.6	d__Bacteria;p__Actinobacteriota;c__Actinomycetia;o__Nanopelagicales;f__CAIYMF01;g__;s__	N/A	MQ	2755	2654549	87.90211703	963.538657	18.024279	24.093367	ERS11968004
BRK_bin.0014	1	2	2	20	92.05	1.7	0	3840028	61	530218	62951	1772439	62.7	d__Bacteria;p__Planctomycetota;c__Phycisphaerae;o__Phycisphaerales;f__UBA1924;g__GCA-2732755;s__	N/A	HQ	3481	3428799	89.29098954	985.0040218	12.064732	15.038783	ERS11968005
BRK_bin.0015	1	3	3	20	82.43	6.52	0	6915650	206	61128	33571	182708	63.5	d__Bacteria;p__Acidobacteriota;c__Acidobacteriae;o__Bryobacterales;f__UBA6623;g__RI-231;s__	N/A	MQ	6347	5846885	84.54570431	921.2045061	6.733759	6.24363	ERS11968006
BRK_bin.0017	1	1	1	21	90.91	5.02	0	8685991	117	156253	74239	544524	72.7	d__Bacteria;p__Myxococcota;c__Polyangia;o__Haliangiales;f__Haliangiaceae;g__WYBA01;s__	N/A	MQ	7314	7686284	88.49058213	1050.900191	7.6060386	7.2601776	ERS11968007
BRK_bin.0020	0	0	0	18	68.71	8.43	8.89	3803230	94	85725	40459	312741	65.8	d__Bacteria;p__Proteobacteria;c__Gammaproteobacteria;o__Chromatiales;f__Chromatiaceae;g__;s__	N/A	MQ	3569	3196051	84.03517536	895.5032222	9.8064575	10.133415	ERS11968008
BRK_bin.0022	1	1	1	20	97.9	1.86	14.29	3722977	12	1987138	310248	1987138	57	d__Bacteria;p__Proteobacteria;c__Alphaproteobacteria;o__Caulobacterales;f__Parvularculaceae;g__Marinicaulis;s__	N/A	HQ	3522	3352601	90.05161729	951.9026122	12.437203	14.240115	ERS11968009
BRK_bin.0024	1	1	1	21	84.62	2.56	0	4101165	54	276398	75947	517238	63.2	d__Bacteria;p__Actinobacteriota;c__Acidimicrobiia;o__UBA5794;f__UBA5794;g__;s__	N/A	MQ	4105	3608259	87.9813175	878.9912302	22.433764	27.616283	ERS11968010
BRK_bin.0026	1	1	1	19	70.36	0.57	62.5	2078402	26	148359	79938	273995	49.7	d__Bacteria;p__Proteobacteria;c__Gammaproteobacteria;o__Pseudomonadales;f__Porticoccaceae;g__HB2-32-21;s__	N/A	MQ	1972	1801880	86.6954516	913.7322515	7.37967	8.048002	ERS11968011
BRK_bin.0028	2	2	2	20	97.21	1.14	0	4419540	32	661552	138110	994955	38.1	d__Bacteria;p__Bacteroidota;c__Ignavibacteria;o__Ignavibacteriales;f__Melioribacteraceae;g__;s__	N/A	HQ	3817	3898975	88.22128547	1021.47629	40.929092	20.211155	ERS11968012
BRK_bin.0030	0	0	0	14	51.26	3.41	66.67	1692794	65	42345	26042	108882	62.4	d__Bacteria;p__Planctomycetota;c__Phycisphaerae;o__Phycisphaerales;f__UBA1924;g__;s__	N/A	MQ	1835	1443961	85.30045593	786.8997275	5.478346	4.9156904	ERS11968013
BRK_bin.0031	0	0	0	15	62.96	7.74	33.33	2674304	56	67666	47755	312480	56.7	d__Bacteria;p__Desulfobacterota;c__Desulfobacteria;o__Desulfobacterales;f__UBA5852;g__JABZFP01;s__	N/A	MQ	2481	2300721	86.03064573	927.3361548	74.34766	74.21772	ERS11968014
BRK_bin.0035	2	0	0	15	66.3	3.1	0	4216528	253	26643	16666	99135	34.4	d__Bacteria;p__Firmicutes_F;c__Halanaerobiia;o__DY22613;f__DY22613;g__;s__	N/A	MQ	3938	3483275	82.61002891	884.5289487	5.8093657	3.9374435	ERS11968015
BRK_bin.0036	1	1	1	21	64.17	2.56	100	3771975	80	91203	47149	230076	65.6	d__Bacteria;p__Acidobacteriota;c__Thermoanaerobaculia;o__UBA5704;f__;g__;s__	N/A	MQ	3441	3364747	89.20385209	977.8398721	7.2148457	8.016167	ERS11968016
BRK_bin.0037	1	1	1	20	70.39	1.12	0	685839	13	87378	52756	156027	34.4	d__Bacteria;p__Patescibacteria;c__Paceibacteria;o__UBA9983_A;f__UBA9973;g__UBA8515;s__	N/A	MQ	690	606820	88.47849131	879.4492754	9.155372	6.4553576	ERS11968017
BRK_bin.0041	1	1	1	18	84.13	1.09	33.33	4647594	86	90898	54041	353884	68.6	d__Bacteria;p__Proteobacteria;c__Alphaproteobacteria;o__Kiloniellales;f__JACOMY01;g__;s__	N/A	MQ	4483	3995545	85.97018156	891.2658934	8.201514	8.129364	ERS11968018
BRK_bin.0042	0	0	0	15	53.5	0	0	1519723	42	57287	36183	132581	35.5	d__Bacteria;p__Bacteroidota;c__Ignavibacteria;o__Ignavibacteriales;f__Ignavibacteriaceae;g__IGN2;s__	N/A	MQ	1726	1259511	82.87766915	729.7282735	8.012662	5.0399547	ERS11968019
BRK_bin.0044	1	1	1	21	86.06	5.52	0	5486469	146	92016	37578	272490	62.5	d__Bacteria;p__Proteobacteria;c__Gammaproteobacteria;o__Ga0077536;f__Ga0077536;g__UBA981;s__	N/A	MQ	5176	4752926	86.62996182	918.2623648	7.7775416	7.8733397	ERS11968020
BRK_bin.0046	0	0	0	17	72.4	0.86	0	3057459	18	224066	169858	421544	61.4	d__Bacteria;p__Proteobacteria;c__Gammaproteobacteria;o__Chromatiales;f__Sedimenticolaceae;g__41T-STBD-0c-01a;s__	N/A	MQ	2912	2652662	86.76034576	910.9416209	13.017498	15.175498	ERS11968021
BRK_bin.0047	3	4	3	20	78.97	5.09	66.67	3630862	87	65374	41734	168383	72.3	d__Bacteria;p__Actinobacteriota;c__Actinomycetia;o__Propionibacteriales;f__Nocardioidaceae;g__Nocardioides;s__Nocardioides salarius	97.23	MQ	3540	3101981	85.43373447	876.2658192	6.2030067	8.266875	ERS11968022
BRK_bin.0048	0	0	0	18	83.19	1.88	0	2819520	47	128080	59989	256054	60.3	d__Bacteria;p__Nitrospinota;c__UBA7883;o__UBA7883;f__JADGCD01;g__JADGCD01;s__	N/A	MQ	2753	2500133	88.67229174	908.1485652	5.443409	6.352339	ERS11968023
BRK_bin.0049	1	1	1	20	90.64	2.32	0	4130736	17	2555343	242984	2555343	55.9	d__Bacteria;p__Proteobacteria;c__Gammaproteobacteria;o__Woeseiales;f__Woeseiaceae;g__UBA1847;s__	N/A	HQ	3694	3848169	93.15940307	1041.734976	27.0869	29.033333	ERS11968024
BRK_bin.0050	1	1	0	16	57.37	4.16	0	2056983	179	17171	11491	57178	36.3	d__Bacteria;p__Bacteroidota;c__Bacteroidia;o__AKYH767;f__B-17BO;g__UBA2475;s__	N/A	MQ	2074	1716887	83.46627075	827.8143684	5.513113	3.168514	ERS11968025
BRK_bin.0051	1	0	1	20	87.95	1.98	0	4204524	98	117839	42903	528409	49	d__Bacteria;p__Bacteroidota;c__Bacteroidia;o__Chitinophagales;f__Saprospiraceae;g__JAGNXB01;s__	N/A	MQ	3450	3584314	85.24898419	1038.931594	7.546541	7.6304436	ERS11968026
BRK_bin.0054	1	1	2	21	96.43	7.11	0	4750409	88	132760	53981	510118	51.3	d__Bacteria;p__Desulfobacterota;c__Desulfobulbia;o__Desulfobulbales;f__Desulfocapsaceae;g__JABDQA01;s__	N/A	MQ	4544	4018354	84.5896427	884.3208627	9.533338	10.551109	ERS11968027
BRK_bin.0055	0	2	2	16	67.1	4.48	15.38	4330445	214	49146	20235	192404	44.1	d__Bacteria;p__Proteobacteria;c__Gammaproteobacteria;o__Pseudomonadales;f__Cellvibrionaceae;g__Thalassocella;s__	N/A	MQ	3633	3511522	81.08917213	966.5626204	8.431245	6.367919	ERS11968028
BRK_bin.0056	1	1	0	17	72.36	4.27	20	2859046	161	29030	17758	132942	55	d__Bacteria;p__Nitrospinota;c__Nitrospinia;o__Nitrospinales;f__Nitrospinaceae;g__Nitronauta;s__	N/A	MQ	2817	2464240	86.19098818	874.7745829	7.9297223	6.1620774	ERS11968029
BRK_bin.0057	1	1	1	18	84.04	6.2	6.67	4079000	43	161680	94860	589828	61.9	d__Bacteria;p__Proteobacteria;c__Gammaproteobacteria;o__Chromatiales;f__Sedimenticolaceae;g__41T-STBD-0c-01a;s__	N/A	MQ	3867	3512623	86.11480755	908.358676	8.476587	10.600685	ERS11968030
BRK_bin.0058	1	1	1	16	52.39	8.62	14.29	2446847	102	34239	23988	103860	68.1	d__Bacteria;p__Actinobacteriota;c__Thermoleophilia;o__UBA2241;f__UBA2241;g__CAIXSE01;s__	N/A	MQ	2608	1961994	80.1845804	752.2983129	5.4595575	4.6020374	ERS11968031
BRK_bin.0061	0	1	0	20	94.52	2.26	0	4565632	29	207055	157435	412236	63.2	d__Bacteria;p__Myxococcota;c__Polyangia;o__Polyangiales;f__SG8-38;g__SG8-38;s__	N/A	MQ	4082	4196945	91.92473244	1028.158991	26.170034	33.813396	ERS11968032
BRK_bin.0064	1	0	0	15	63.29	5.47	36.36	3306760	116	66001	28506	167697	63.4	d__Bacteria;p__Proteobacteria;c__Alphaproteobacteria;o__Rhodospirillales;f__UXAT02;g__;s__	N/A	MQ	3211	2789061	84.34422214	868.5957646	9.880964	13.11756	ERS11968033
BRK_bin.0065	2	2	3	19	89.4	7.79	0	5899703	65	214262	90764	468018	41	d__Bacteria;p__Bacteroidota;c__Bacteroidia;o__Bacteroidales;f__Marinilabiliaceae;g__JC017;s__	N/A	MQ	4696	4697878	79.62905929	1000.399915	9.150825	8.446213	ERS11968034
BRK_bin.0068	1	1	1	20	92.72	0.1	0	2964569	20	247837	148228	411710	63.9	d__Bacteria;p__Proteobacteria;c__Alphaproteobacteria;o__Rhizobiales;f__Methyloligellaceae;g__Methyloceanibacter;s__Methyloceanibacter marginalis	97.72	HQ	3037	2599022	87.66947236	855.785973	12.708859	13.242518	ERS11968035
BRK_bin.0071	0	0	0	10	71.28	0.79	33.33	2043592	58	52534	35234	149475	49	d__Bacteria;p__Proteobacteria;c__Gammaproteobacteria;o__Burkholderiales;f__Nitrosomonadaceae;g__Nitrosomonas;s__	N/A	MQ	1903	1697819	83.08013537	892.1802417	7.4036555	5.744141	ERS11968036
BRK_bin.0072	1	1	1	19	64.09	1.11	0	2842353	164	26159	17331	169659	51.9	d__Bacteria;p__Desulfobacterota_I;c__Desulfovibrionia;o__Desulfovibrionales;f__Desulfovibrionaceae;g__Pseudodesulfovibrio;s__	N/A	MQ	2742	2414727	84.9552114	880.6444201	8.738178	5.9145436	ERS11968037
BRK_bin.0073	1	2	1	17	82.4	0.85	0	2704698	71	67268	38094	139045	70.9	d__Bacteria;p__Actinobacteriota;c__Acidimicrobiia;o__Acidimicrobiales;f__Microtrichaceae;g__SKRR01;s__	N/A	MQ	2653	2299562	85.02102638	866.7779872	7.798429	7.8638673	ERS11968038
BRK_bin.0074	1	1	1	17	79.24	4.31	60	2159526	22	153744	98160	533137	65.8	d__Bacteria;p__Actinobacteriota;c__Thermoleophilia;o__Solirubrobacterales;f__70-9;g__67-14;s__	N/A	MQ	2078	1980641	91.71646926	953.1477382	16.603666	21.246231	ERS11968039
BRK_bin.0075	1	1	1	21	100	1.1	0	5583964	19	3358232	293892	3358232	65.9	d__Bacteria;p__Eisenbacteria;c__RBG-16-71-46;o__JABDJR01;f__JABDJR01;g__;s__	N/A	HQ	4499	5150145	92.23098501	1144.731051	14.017771	18.619337	ERS11968040
BRK_bin.0076	11	9	12	21	100	3.21	0	5355340	10	5275726	535534	5275726	30.5	d__Bacteria;p__Firmicutes_A;c__Clostridia;o__Clostridiales;f__Clostridiaceae;g__;s__	N/A	HQ	4876	4582324	85.56551031	939.7711239	101.709465	92.12763	ERS11968041
BRK_bin.0077	0	0	0	13	53.81	3.11	25	1969073	67	40819	29389	105713	64.4	d__Bacteria;p__Chloroflexota;c__Dehalococcoidia;o__Tepidiformales;f__Tepidiformaceae;g__;s__	N/A	MQ	2234	1695913	86.12748232	759.1374217	4.9057407	5.00197	ERS11968042
BRK_bin.0078	1	1	1	17	85.15	6.93	20.59	3356235	87	80036	38577	266744	44	d__Bacteria;p__Bacteroidota;c__Bacteroidia;o__Cytophagales;f__Cyclobacteriaceae;g__ELB16-189;s__	N/A	MQ	3223	2925652	87.17065402	907.7418554	9.002313	6.459365	ERS11968043
BRK_bin.0081	1	1	1	20	97.43	3.36	0	2986581	18	680199	165921	940617	39.7	d__Bacteria;p__Desulfobacterota_D;c__UBA1144;o__UBA2774;f__UBA2774;g__CR02bin9;s__	N/A	HQ	2894	2646572	88.61544355	914.5031099	33.137413	32.31054	ERS11968044
BRK_bin.0082	1	1	1	20	99.18	2.4	0	3878877	48	2128684	80809	2128684	45.2	d__Bacteria;p__Proteobacteria;c__Gammaproteobacteria;o__UBA6429;f__UBA6429;g__SZUA-37;s__	N/A	HQ	3732	3411471	87.94996593	914.1133441	14.749901	13.267063	ERS11968045
BRK_bin.0083	2	2	2	20	94.19	4.97	20	6563318	23	632642	285361	1208645	54.2	d__Bacteria;p__Desulfobacterota;c__Desulfobacteria;o__Desulfobacterales;f__Desulfolunaceae;g__Desulfoluna;s__	N/A	HQ	5137	5054362	77.0092505	983.9131789	28.260147	18.650951	ERS11968046
BRK_bin.0085	2	1	1	20	87.7	6.28	19.35	4587503	135	64284	33981	211475	64.6	d__Bacteria;p__Proteobacteria;c__Gammaproteobacteria;o__Chromatiales;f__Chromatiaceae;g__;s__	N/A	MQ	4301	3721228	81.1166336	865.200651	8.647542	10.441103	ERS11968047
BRK_bin.0086	1	1	1	20	96.59	0	0	2944874	6	1520540	490812	1520540	68.9	d__Bacteria;p__Planctomycetota;c__Phycisphaerae;o__Phycisphaerales;f__UBA1924;g__J020;s__	N/A	HQ	2658	2670801	90.69321811	1004.816027	12.98437	17.040947	ERS11968048
BRK_bin.0087	1	1	0	21	85.48	3.1	0	8723109	61	271784	143001	1017740	67.4	d__Bacteria;p__Myxococcota_A;c__UBA796;o__UBA796;f__UBA2385;g__;s__	N/A	MQ	7135	7824229	89.69541708	1096.598318	12.372497	14.965045	ERS11968049
BRK_bin.0088	1	1	1	17	84.16	9.14	32.35	3467008	52	109481	66673	267922	58.1	d__Bacteria;p__Proteobacteria;c__Gammaproteobacteria;o__Burkholderiales;f__SG8-40;g__SG8-40;s__	N/A	MQ	3453	2985898	86.12319325	864.7257457	9.289321	8.137455	ERS11968050
BRK_bin.0091	1	0	0	16	63.78	3.23	0	1893299	225	12102	8414	52165	42.4	d__Bacteria;p__Omnitrophota;c__Omnitrophia;o__Omnitrophales;f__UBA2337;g__;s__	N/A	MQ	1775	1524502	80.52093198	858.8743662	6.454611	3.9815595	ERS11968051
BRK_bin.0093	1	1	1	14	61.34	2.2	0	2278770	60	59662	37979	216037	63.9	d__Bacteria;p__Gemmatimonadota;c__Gemmatimonadetes;o__KS3-K002;f__JABDQB01;g__JAENXO01;s__	N/A	MQ	2215	1979976	86.88792638	893.8943567	5.504887	6.6531687	ERS11968052
BRK_bin.0099	1	1	1	21	84.62	3.42	0	4539372	25	434166	181574	794519	61.2	d__Bacteria;p__Acidobacteriota;c__Thermoanaerobaculia;o__UBA5704;f__UBA5704;g__M0029;s__	N/A	MQ	3854	4096566	90.24521454	1062.938765	10.117196	12.03811	ERS11968053
BRK_bin.0102	0	0	0	20	60.43	4.51	20	5642519	230	36035	24532	192352	53.7	d__Bacteria;p__Planctomycetota;c__Planctomycetia;o__Planctomycetales;f__Mal52;g__Symmachiella;s__	N/A	MQ	5831	4499465	79.7421329	771.6455153	5.100147	4.7845826	ERS11968054
BRK_bin.0107	2	2	1	16	69.49	0.65	0	4193267	158	47561	26539	304296	51.5	d__Bacteria;p__Desulfobacterota;c__Desulfobacteria;o__Desulfobacterales;f__Desulfobacteraceae;g__Desulfobacter;s__	N/A	MQ	3817	3633678	86.65505917	951.9722295	11.272805	7.7105494	ERS11968055
BRK_bin.0108	4	4	3	20	91.78	6.55	0	5883692	51	203869	115366	684755	60.3	d__Bacteria;p__Proteobacteria;c__Gammaproteobacteria;o__Competibacterales;f__;g__;s__	N/A	MQ	5418	5041216	85.68116754	930.4569952	8.375327	11.009778	ERS11968056
BRK_bin.0109	2	0	0	17	82.67	4.35	69.23	3444571	70	67959	49208	149411	65.2	d__Bacteria;p__Proteobacteria;c__Alphaproteobacteria;o__Rhodospirillales;f__UXAT02;g__;s__	N/A	MQ	3192	2970851	86.24734401	930.7177318	19.165054	25.709803	ERS11968057
BRK_bin.0110	1	1	1	20	95.51	2.8	7.14	3595711	20	308255	179785	815238	63.2	d__Bacteria;p__Proteobacteria;c__Alphaproteobacteria;o__Rhodobacterales;f__Rhodobacteraceae;g__JABURR01;s__	N/A	HQ	3559	3234382	89.9511112	908.7895476	9.965132	12.0183935	ERS11968058
BRK_bin.0111	1	1	1	20	90.35	6.38	4	3901448	14	1049438	278674	1504120	58.9	d__Bacteria;p__Proteobacteria;c__Gammaproteobacteria;o__Woeseiales;f__Woeseiaceae;g__UBA1847;s__	N/A	MQ	3569	3632866	93.11583802	1017.894648	18.526737	21.609993	ERS11968059
BRK_bin.0112	2	2	2	20	100	1.97	0	3392918	39	3124007	86997	3124007	41.3	d__Bacteria;p__Bacteroidota;c__Bacteroidia;o__Bacteroidales;f__Prolixibacteraceae;g__Puteibacter;s__	N/A	HQ	2804	2907855	85.70366275	1037.03816	79.99033	47.756298	ERS11968060
BRK_bin.0113	1	1	1	21	97.69	2.25	0	6252750	35	3744712	178650	3744712	42.8	d__Bacteria;p__Spirochaetota;c__UBA4802;o__UBA4802;f__UBA5550;g__;s__	N/A	HQ	5464	5492740	87.84518812	1005.259883	21.481188	19.383013	ERS11968061
BRK_bin.0117	1	1	1	20	91.75	4.69	4.76	3294680	7	793774	470668	1481105	57.4	d__Bacteria;p__Proteobacteria;c__Gammaproteobacteria;o__GCA-2729495;f__GCA-2729495;g__GCA-2729495;s__	N/A	HQ	3033	3038927	92.23739483	1001.954171	14.830524	18.159523	ERS11968062
BRK_bin.0118	3	3	3	21	100	2.08	0	5595235	24	524327	233134	2422029	44.7	d__Bacteria;p__Desulfobacterota;c__Desulfobulbia;o__Desulfobulbales;f__Desulfocapsaceae;g__Desulfopila;s__	N/A	HQ	4728	4767329	85.20337394	1008.318316	26.206707	21.0535	ERS11968063
BRK_bin.0120	1	0	0	19	80.87	3.24	14.29	2807151	125	29368	22457	142153	46.1	d__Bacteria;p__Proteobacteria;c__Gammaproteobacteria;o__;f__;g__;s__	N/A	MQ	2873	2429968	86.56349445	845.7946397	6.6654453	5.188297	ERS11968064
BRK_bin.0122	0	0	0	19	90.21	5.19	8	3667116	44	128532	83343	385997	51.8	d__Bacteria;p__Proteobacteria;c__Gammaproteobacteria;o__Xanthomonadales;f__SZUA-36;g__SZUA-36;s__	N/A	MQ	3536	3195169	87.13029531	903.6111425	8.785111	7.5274935	ERS11968065
BRK_bin.0125	1	1	1	18	89.8	8.62	33.33	3274299	43	156786	76146	331305	69.2	d__Bacteria;p__Actinobacteriota;c__Thermoleophilia;o__Solirubrobacterales;f__70-9;g__VAYN01;s__	N/A	MQ	3215	2852256	87.11043188	887.1713841	7.702552	9.953468	ERS11968066
BRK_bin.0127	1	1	1	20	84.18	1.32	80	2292571	16	268996	143285	524452	65.6	d__Bacteria;p__Actinobacteriota;c__Actinomycetia;o__Nanopelagicales;f__;g__;s__	N/A	MQ	2224	2056036	89.68254418	924.4766187	12.908176	15.58551	ERS11968067
BRK_bin.0128	7	8	8	19	97.2	4.9	33.33	3803786	49	400788	77628	959269	29.9	d__Bacteria;p__Firmicutes_A;c__Clostridia;o__Peptostreptococcales;f__Peptostreptococcaceae;g__Tepidibacter_A;s__	N/A	HQ	3681	3213243	84.47486268	872.9266504	14.353569	13.303031	ERS11968068
BRK_bin.0132	1	2	2	20	100	1.35	0	2287283	66	1802975	34655	1802975	44.3	d__Bacteria;p__Chlamydiota;c__Chlamydiia;o__Chlamydiales;f__JAAKFR01;g__;s__	N/A	HQ	2125	2057796	89.96682964	968.3745882	12.010742	13.977098	ERS11968069
BRK_bin.0133	0	1	2	15	92.86	9.34	0	3638390	75	107046	48511	227141	65.4	d__Bacteria;p__Gemmatimonadota;c__Gemmatimonadetes;o__KS3-K002;f__JABDQB01;g__JABDQB01;s__	N/A	MQ	3478	3212261	88.28797902	923.5943071	6.5806184	8.026984	ERS11968070
BRK_bin.0134	0	0	0	17	65.59	5.69	15.79	1902064	15	173175	126804	355765	70.9	d__Bacteria;p__Actinobacteriota;c__Actinomycetia;o__Jiangellales;f__;g__;s__	N/A	MQ	1791	1741149	91.53997973	972.1658291	11.337482	16.24256	ERS11968071
BRK_bin.0135	1	1	1	20	74.14	1.76	50	2247719	165	20432	13622	50085	55.3	d__Bacteria;p__Proteobacteria;c__Gammaproteobacteria;o__Immundisolibacterales;f__Immundisolibacteraceae;g__QNFC01;s__	N/A	MQ	2176	1885162	83.87000332	866.3428309	6.9411187	5.249024	ERS11968072
BRK_bin.0138	1	1	1	20	96.7	0	0	3266201	5	907761	653240	1118621	67.2	d__Bacteria;p__Krumholzibacteriota;c__Krumholzibacteria;o__;f__;g__;s__	N/A	HQ	2683	3039382	93.05557129	1132.829668	21.205242	24.009314	ERS11968073
BRK_bin.0139	0	0	0	16	78.76	1.78	14.29	3011307	67	82331	44944	310603	59.5	d__Bacteria;p__Proteobacteria;c__Gammaproteobacteria;o__Burkholderiales;f__SG8-41;g__;s__	N/A	MQ	3076	2593242	86.11682568	843.056567	8.872287	8.275281	ERS11968074
BRK_bin.0140	2	2	2	20	98.9	1.1	0	4021206	22	1283203	182782	1385748	37.1	d__Bacteria;p__Cloacimonadota;c__Cloacimonadia;o__Cloacimonadales;f__;g__;s__	N/A	HQ	3280	3626896	90.19423526	1105.760976	31.57894	19.750658	ERS11968075
BRK_bin.0141	1	1	1	18	63.01	2.08	0	2518767	62	82872	40625	385883	60.4	d__Bacteria;p__Proteobacteria;c__Gammaproteobacteria;o__XN24;f__XN24;g__;s__	N/A	MQ	2409	2242025	89.01279872	930.6870071	6.149177	7.892577	ERS11968076
BRK_bin.0142	3	4	4	20	96.89	4.37	0	4428884	44	3282343	100656	3282343	34.7	d__Bacteria;p__Bacteroidota;c__Kapabacteria;o__Kapabacteriales;f__UBA2268;g__;s__	N/A	HQ	3522	3891007	87.85524751	1104.772005	20.562803	17.369287	ERS11968077
BRK_bin.0144	0	0	0	14	59.12	0	0	1837772	19	161008	96724	245516	70.5	d__Bacteria;p__Actinobacteriota;c__Acidimicrobiia;o__Acidimicrobiales;f__UBA8139;g__;s__	N/A	MQ	1766	1677250	91.2654018	949.7451869	9.545413	12.648538	ERS11968078
BRK_bin.0146	2	1	0	19	89.44	3.95	20	7273193	89	143607	81721	542469	55.4	d__Bacteria;p__Planctomycetota;c__Planctomycetia;o__Planctomycetales;f__Mal52;g__Symmachiella;s__	N/A	MQ	6251	6079103	83.58231385	972.5008799	9.977356	10.308911	ERS11968079
BRK_bin.0148	0	0	0	15	54.35	2.82	0	3825048	161	29487	23758	97921	44.7	d__Bacteria;p__Desulfobacterota;c__Desulfobacteria;o__Desulfobacterales;f__4be13;g__Desulfonema_C;s__	N/A	MQ	4118	2863693	74.86685134	695.4086935	5.087385	3.5594118	ERS11968080
BRK_bin.0149	6	6	4	21	81.25	7.14	0	6266876	94	216474	66668	636376	34.8	d__Bacteria;p__Fibrobacterota;c__Chitinivibrionia;o__Chitinivibrionales;f__;g__;s__	N/A	MQ	5392	5511701	87.94973764	1022.19974	10.999962	8.165898	ERS11968081
BRK_bin.0150	2	2	2	20	91.88	6.96	0	3613954	12	473144	301162	931354	64.6	d__Bacteria;p__Proteobacteria;c__Alphaproteobacteria;o__Kiloniellales;f__DSM-21159;g__;s__	N/A	MQ	3454	3291509	91.07777797	952.9557035	13.191729	13.734398	ERS11968082
BRK_bin.0151	1	0	0	18	87	5.65	0	5010198	57	120707	87898	405192	61.9	d__Bacteria;p__Proteobacteria;c__Gammaproteobacteria;o__Chromatiales;f__Chromatiaceae;g__;s__	N/A	MQ	4839	4184949	83.52861504	864.8375697	11.840535	13.710919	ERS11968083
BRK_bin.0152	0	0	0	18	67.31	0	0	3015275	187	21188	16124	93654	58.3	d__Bacteria;p__Planctomycetota;c__Phycisphaerae;o__Phycisphaerales;f__Zrk34;g__;s__	N/A	MQ	2976	2633195	87.32851896	884.8101478	5.9327703	4.677274	ERS11968084
BRK_bin.0154	0	1	1	19	79.27	3.12	0	5054419	78	111247	64800	362267	38.7	d__Bacteria;p__Bacteroidota;c__Bacteroidia;o__Cytophagales;f__Cyclobacteriaceae;g__JAGTVG01;s__	N/A	MQ	4528	4338586	85.83748201	958.1682862	7.2967787	6.0641475	ERS11968085
BRK_bin.0157	2	3	2	19	70.79	2.39	50	5827185	111	198410	52497	719139	40.6	d__Bacteria;p__Bacteroidota;c__Bacteroidia;o__Chitinophagales;f__Saprospiraceae;g__UBA6168;s__	N/A	MQ	4440	5009966	85.97574987	1128.370721	17.059969	10.456811	ERS11968086
BRK_bin.0158	1	0	0	18	75.94	8.27	11.11	2723993	125	45723	21791	171513	53.3	d__Bacteria;p__Verrucomicrobiota;c__Verrucomicrobiae;o__Opitutales;f__DSM-45221;g__UBA7441;s__	N/A	MQ	2641	2329919	85.53322274	882.210905	10.603319	7.8960094	ERS11968087
BRK_bin.0161	1	1	1	19	96.59	3.41	0	6080024	38	350942	160000	764369	60.5	d__Bacteria;p__Planctomycetota;c__Phycisphaerae;o__UBA1845;f__UBA1845;g__;s__	N/A	HQ	4726	5352035	88.02654397	1132.466145	8.6317835	10.420353	ERS11968088
BRK_bin.0162	0	0	0	16	75.94	6.47	7.14	5012724	125	68698	40101	302134	50.2	d__Bacteria;p__Bacteroidota;c__Kapabacteria;o__OLB7;f__OLB7;g__;s__	N/A	MQ	4134	4119496	82.18078633	996.4915336	7.652043	7.8767257	ERS11968089
BRK_bin.0163	1	1	1	19	62.21	2.56	0	7879759	293	58710	26893	473501	48.9	d__Bacteria;p__Acidobacteriota;c__Aminicenantia;o__UBA2199;f__UBA2199;g__;s__	N/A	MQ	5470	6438942	81.71496108	1177.137477	11.580739	8.90551	ERS11968090
BRK_bin.0167	0	0	1	18	69.09	1.04	50	1676423	130	17314	12895	66156	37.1	d__Bacteria;p__Campylobacterota;c__Campylobacteria;o__Campylobacterales;f__Sulfurimonadaceae;g__Sulfurimonas;s__Sulfurimonas sp002899765	95.72	MQ	1778	1466132	87.45597024	824.5961755	6.427201	4.1737022	ERS11968091
BRK_bin.0171	1	1	1	13	68.55	1.34	25	2272278	47	102669	48346	320170	37	d__Bacteria;p__Bacteroidota;c__Bacteroidia;o__Bacteroidales;f__GCA-2711565;g__GCA-002840985;s__	N/A	MQ	1980	2023271	89.04152573	1021.85404	21.670773	11.078612	ERS11968092
BRK_bin.0172	0	0	2	16	69.42	0	0	1206226	119	12030	10136	73085	35.3	d__Archaea;p__Thermoproteota;c__Nitrososphaeria;o__Nitrososphaerales;f__Nitrosopumilaceae;g__Nitrosopumilus;s__	N/A	MQ	1485	981108	81.33699655	660.6787879	11.205501	5.493807	ERS11968093
BRK_bin.0174	1	1	1	20	96.74	3.55	50	3886571	66	328909	58887	560221	56.1	d__Bacteria;p__Desulfobacterota;c__Desulfomonilia;o__UBA1062;f__UBA1062;g__;s__	N/A	HQ	3702	3590930	92.39326903	969.9972988	113.759964	75.31467	ERS11968094
BRK_bin.0175	1	0	0	19	67.07	5.41	7.69	5272743	119	77433	44308	241095	67.4	d__Bacteria;p__Myxococcota_A;c__UBA9160;o__UBA9160;f__UBA4427;g__UBA4427;s__	N/A	MQ	4877	4529163	85.89766275	928.6780808	8.089218	7.329994	ERS11968095
BRK_bin.0176	0	0	0	20	72.51	3.7	0	5769716	90	118246	64107	310699	66.5	d__Bacteria;p__Acidobacteriota;c__Mor1;o__Mor1;f__Mor1;g__;s__	N/A	MQ	4720	5148569	89.23435746	1090.798517	8.105713	8.635792	ERS11968096
BRK_bin.0182	2	2	2	20	100	0.5	0	7118879	5	5620372	1423775	5620372	66.2	d__Bacteria;p__Actinobacteriota;c__Actinomycetia;o__Mycobacteriales;f__Mycobacteriaceae;g__Mycobacterium;s__Mycobacterium peregrinum	99.4	HQ	6889	6549293	91.99893691	950.6884889	125.00563	169.48819	ERS11968097
BRK_bin.0185	1	1	1	18	60.65	4.52	0	4629735	60	145416	77162	293574	68.3	d__Bacteria;p__Myxococcota_A;c__UBA9160;o__UBA9160;f__UBA4427;g__;s__	N/A	MQ	4078	4038163	87.22233562	990.2312408	11.662299	10.06224	ERS11968098
BRK_bin.0189	2	1	3	19	73.31	3.13	0	4023909	140	57213	28742	227515	46.4	d__Bacteria;p__Desulfobacterota;c__Desulfobulbia;o__Desulfobulbales;f__Desulfobulbaceae;g__Desulfobulbus_A;s__Desulfobulbus_A marinus	98.68	MQ	3645	3257099	80.94365454	893.5799726	6.567203	5.644751	ERS11968099
BRK_bin.0190	1	1	0	20	98.88	1.12	0	7025591	58	235425	121130	610898	58.5	d__Bacteria;p__Planctomycetota;c__Planctomycetia;o__Planctomycetales;f__Planctomycetaceae;g__;s__	N/A	MQ	5865	6127381	87.21516809	1044.736743	12.62766	15.475394	ERS11968100
BRK_bin.0192	2	2	2	20	98.89	1.42	0	2907242	2	2356019	1453621	2356019	48	d__Bacteria;p__Proteobacteria;c__Gammaproteobacteria;o__Pseudomonadales;f__IMCC2047;g__IMCC2047;s__	N/A	HQ	2721	2612499	89.86176589	960.1245865	30.828983	23.83818	ERS11968101
BRK_bin.0193	2	2	0	20	81.53	0	0	1909617	52	61415	36723	206862	44	d__Bacteria;p__Chlamydiota;c__Chlamydiia;o__Chlamydiales;f__SLFE01;g__;s__	N/A	MQ	1901	1647942	86.29699044	866.8816412	5.541079	5.218106	ERS11968102
BRK_bin.0194	1	1	1	19	72.57	4.07	13.04	2405576	109	44767	22069	206911	55.5	d__Bacteria;p__Proteobacteria;c__Alphaproteobacteria;o__Rhizobiales;f__HXMU1428-3;g__HXMU1428-3;s__	N/A	MQ	2325	1971423	81.95222267	847.923871	5.388554	5.6306615	ERS11968103
BRK_bin.0195	4	2	1	21	57.02	1.18	28.57	949510	15	217783	63300	375765	36.8	d__Bacteria;p__Bacteroidota;c__Bacteroidia;o__Cytophagales;f__;g__;s__	N/A	MQ	734	801706	84.43365525	1092.242507	24.191833	18.16211	ERS11968104
BRK_bin.0196	1	1	1	18	70.31	5.32	0	3005760	77	84941	39035	237287	54.7	d__Bacteria;p__Desulfobacterota;c__Desulfuromonadia;o__Desulfuromonadales;f__BM103;g__;s__	N/A	MQ	3047	2502842	83.26819174	821.4118805	7.7863035	6.664258	ERS11968105
BRK_bin.0202	1	1	1	20	89.38	4.53	0	4162213	25	350019	166488	767119	64.5	d__Bacteria;p__Proteobacteria;c__Gammaproteobacteria;o__XN24;f__XN24;g__;s__	N/A	MQ	3808	3730712	89.63289481	979.7037815	9.789977	14.326187	ERS11968106
BRK_bin.0205	0	1	1	16	56.2	6.4	0	2745110	210	23572	13071	184867	43.3	d__Bacteria;p__Proteobacteria;c__Gammaproteobacteria;o__Legionellales;f__Legionellaceae;g__;s__	N/A	MQ	3092	2150584	78.34236151	695.5316947	4.9930925	3.3196888	ERS11968107
BRK_bin.0206	2	2	2	15	74.08	2.68	0	3909409	124	73872	31527	273253	41.4	d__Bacteria;p__Bacteroidota;c__Bacteroidia;o__Cytophagales;f__Cyclobacteriaceae;g__;s__	N/A	MQ	3650	3353803	85.78797972	918.850137	7.4767637	5.5612044	ERS11968108
BRK_bin.0207	1	1	0	20	69.01	1.36	0	7610330	260	45878	29270	223883	57.8	d__Bacteria;p__Planctomycetota;c__Planctomycetia;o__Pirellulales;f__;g__;s__	N/A	MQ	6583	6317018	83.00583549	959.5956251	5.7626953	6.1045866	ERS11968109
BRK_bin.0208	0	0	0	19	86.23	1.7	0	3134828	49	128310	63976	327837	66.3	d__Bacteria;p__Actinobacteriota;c__Actinomycetia;o__Nanopelagicales;f__UBA10799;g__JADKAV01;s__	N/A	MQ	2969	2741567	87.4551012	923.3974402	7.0622168	10.473519	ERS11968110
BRK_bin.0209	1	1	0	15	55.43	2.74	0	2504124	93	67489	26926	236560	50.8	d__Bacteria;p__Proteobacteria;c__Alphaproteobacteria;o__Rhodospirillales;f__Terasakiellaceae;g__Terasakiella;s__Terasakiella pusilla	98.11	MQ	2421	2216210	88.50240643	915.4109872	10.50609	8.835643	ERS11968111
BRK_bin.0210	1	1	1	21	99.15	3.85	16.67	4298416	27	438688	159200	864611	68.1	d__Bacteria;p__Actinobacteriota;c__Acidimicrobiia;o__Acidimicrobiales;f__Ilumatobacteraceae;g__;s__	N/A	HQ	3978	3925182	91.31694094	986.7224736	29.70807	39.231228	ERS11968112
BRK_bin.0213	1	1	1	21	60.57	2.46	0	1694796	44	422416	38518	692191	41.6	d__Bacteria;p__Dependentiae;c__Babeliae;o__Babeliales;f__Vermiphilaceae;g__;s__	N/A	MQ	1657	1470453	86.76283163	887.4188292	17.562998	19.975718	ERS11968114
BRK_bin.0214	0	0	0	18	70.16	0.97	0	3105632	95	94327	32690	214199	47.1	d__Bacteria;p__Desulfobacterota;c__Desulfobacteria;o__Desulfobacterales;f__Desulfobacteraceae;g__Desulfobacter;s__	N/A	MQ	2994	2609710	84.03152724	871.6466266	6.6128573	6.672405	ERS11968115
BRK_bin.0215	1	1	1	17	60.98	0.74	0	4480233	23	403659	194792	756444	66	d__Bacteria;p__Proteobacteria;c__Gammaproteobacteria;o__Pseudomonadales;f__HTCC2089;g__UBA7803;s__	N/A	MQ	4153	4083529	91.14546052	983.2720925	8.971528	11.981915	ERS11968116
BRK_bin.0216	2	2	2	21	98.29	4.17	10.26	5697096	65	3325424	87647	3325424	60	d__Bacteria;p__Proteobacteria;c__Alphaproteobacteria;o__Rhodobacterales;f__Rhodobacteraceae;g__Marivita;s__	N/A	HQ	5508	5126735	89.9885661	930.7797749	38.14548	53.320717	ERS11968117
BRK_bin.0217	1	1	1	20	96.62	6.12	0	5686457	29	1630983	196084	2161863	65.3	d__Bacteria;p__Proteobacteria;c__Alphaproteobacteria;o__Rhizobiales;f__Kaistiaceae;g__Bauldia;s__Bauldia litoralis	96.48	MQ	5466	5081513	89.36167107	929.658434	20.190855	26.481707	ERS11968118
BRK_bin.0218	1	1	1	18	80.35	3.18	13.33	3465128	94	72292	36863	222896	55.5	d__Bacteria;p__Proteobacteria;c__Gammaproteobacteria;o__Pseudomonadales;f__Pseudohongiellaceae;g__NORP240;s__	N/A	MQ	3296	2878771	83.07834516	873.4135316	6.580665	6.5497885	ERS11968119
BRK_bin.0219	7	7	8	21	99.41	3.91	0	3965205	13	955292	305015	1062012	45.1	d__Bacteria;p__Desulfobacterota_I;c__Desulfovibrionia;o__Desulfovibrionales;f__Desulfovibrionaceae;g__Halodesulfovibrio;s__	N/A	HQ	3496	3352814	84.55588047	959.0429062	186.81982	188.2026	ERS11968120
BRK_bin.0225	4	4	5	20	82.25	5.75	0	4588866	4	1499865	1147216	1511791	44.8	d__Bacteria;p__UBP6;c__UBA1177;o__UBA1177;f__;g__;s__	N/A	MQ	3383	4030411	87.83021775	1191.371859	16.788816	14.524546	ERS11968121
BRK_bin.0226	1	3	2	13	56.85	5.78	7.41	4312161	360	15831	11978	127986	51	d__Bacteria;p__Proteobacteria;c__Gammaproteobacteria;o__Pseudomonadales;f__HTCC2089;g__UBA6733;s__	N/A	MQ	4085	3551515	82.36044526	869.4039168	7.852821	5.0432982	ERS11968122
BRK_bin.0227	1	1	2	15	66.21	0.54	33.33	1996247	76	49330	26266	149672	60.4	d__Bacteria;p__Proteobacteria;c__Alphaproteobacteria;o__Caulobacterales;f__Maricaulaceae;g__Hyphobacterium;s__Hyphobacterium sp014323565	97.21	MQ	2148	1759567	88.14375175	819.16527	8.246672	6.736809	ERS11968123
BRK_bin.0230	2	0	0	20	88.89	2.93	20	6022250	97	115020	62085	291519	46.8	d__Bacteria;p__Planctomycetota;c__Planctomycetia;o__Planctomycetales;f__Planctomycetaceae;g__Gimesia;s__	N/A	MQ	5239	4998575	83.00178505	954.1086085	6.9012575	5.744439	ERS11968124
BRK_bin.0233	1	1	1	19	84.62	7.14	0	5417836	115	78403	47111	209820	65.3	d__Bacteria;p__Gemmatimonadota;c__Gemmatimonadetes;o__Gemmatimonadales;f__Gemmatimonadaceae;g__Gemmatimonas;s__	N/A	MQ	4928	4798202	88.56307205	973.6611201	5.5370893	6.810809	ERS11968125
BRK_bin.0235	1	1	0	18	90.54	3.41	0	6263394	91	116056	68828	226235	65.2	d__Bacteria;p__Verrucomicrobiota;c__Verrucomicrobiae;o__Pedosphaerales;f__CAIMTB01;g__CAIMTB01;s__	N/A	MQ	4724	5468651	87.31130438	1157.631456	7.5585737	8.617782	ERS11968126
BRK_bin.0236	1	1	1	20	97.62	2.73	66.67	3943778	6	611086	657296	1163074	49	d__Bacteria;p__Nitrospirota;c__Nitrospiria;o__Nitrospirales;f__UBA8639;g__UBA8639;s__	N/A	HQ	3605	3362359	85.25730911	932.6932039	21.847477	20.827929	ERS11968127
BRK_bin.0241	1	1	1	18	91.28	5.98	0	2310611	25	576228	92424	727764	32.5	d__Bacteria;p__Cyanobacteria;c__Vampirovibrionia;o__Gastranaerophilales;f__;g__;s__	N/A	MQ	2267	2014144	87.16932448	888.462285	9.695545	8.090659	ERS11968128
BRK_bin.0242	1	1	1	18	63.56	8.62	5.56	4216025	518	11431	8139	55922	35.4	d__Bacteria;p__Bacteroidota;c__Bacteroidia;o__Flavobacteriales;f__Ichthyobacteriaceae;g__;s__	N/A	MQ	4990	3147485	74.65527363	630.758517	4.967307	2.680079	ERS11968129
BRK_bin.0243	1	1	1	18	69.76	0	0	1776748	22	158751	80761	344150	73	d__Bacteria;p__Actinobacteriota;c__Thermoleophilia;o__Miltoncostaeales;f__Miltoncostaeaceae;g__;s__	N/A	MQ	1815	1539745	86.66085455	848.3443526	8.45606	10.150392	ERS11968130
BRK_bin.0244	0	0	0	14	62.27	4.92	0	2556366	86	68142	29725	235698	61.8	d__Bacteria;p__Proteobacteria;c__Alphaproteobacteria;o__Rhodobacterales;f__Rhodobacteraceae;g__Sedimentitalea;s__Sedimentitalea nanhaiensis	98.12	MQ	2706	2231709	87.30005797	824.7261641	7.634023	7.86397	ERS11968131
BRK_bin.0246	1	1	0	19	91.67	8.89	0	8417814	200	93780	42089	326324	53.3	d__Bacteria;p__Planctomycetota;c__Planctomycetia;o__Planctomycetales;f__Planctomycetaceae;g__;s__	N/A	MQ	6915	7289445	86.59546291	1054.149675	8.582825	8.234344	ERS11968132
BRK_bin.0247	1	1	1	20	93.98	2.21	11.11	2842885	15	246232	189525	425528	59.5	d__Bacteria;p__Proteobacteria;c__Alphaproteobacteria;o__Rhizobiales;f__Methyloligellaceae;g__Methyloceanibacter;s__	N/A	HQ	2828	2440164	85.83407349	862.8585573	10.190931	13.440016	ERS11968133
BRK_bin.0248	1	1	1	19	65.67	3.45	0	2216856	45	73453	49263	239373	69.3	d__Bacteria;p__Actinobacteriota;c__Thermoleophilia;o__Solirubrobacterales;f__70-9;g__;s__	N/A	MQ	2265	1895170	85.48908905	836.7196468	5.353228	6.5428205	ERS11968134
BRK_bin.0251	2	0	0	20	65.72	1.09	0	2846806	78	65420	36497	145841	34.2	d__Bacteria;p__Firmicutes_A;c__Clostridia;o__Peptostreptococcales;f__Acidaminobacteraceae;g__JAFGTX01;s__	N/A	MQ	2817	2475025	86.94041673	878.6031239	6.0168276	5.3558874	ERS11968135
BRK_bin.0252	1	1	0	21	90.6	1.61	0	3257214	24	216834	135717	520321	56.3	d__Bacteria;p__Proteobacteria;c__Gammaproteobacteria;o__UBA9214;f__UBA9214;g__UBA9214;s__	N/A	MQ	3098	2818534	86.53204855	909.7914784	16.064886	17.825455	ERS11968136
ENR-cMAG	2	2	2	20	93.15	2.98	16.67	2938053	1	2938053	2938053	2938053	51.6	d__Bacteria;p__Desulfobacterota;c__Desulfobulbia;o__Desulfobulbales;f__Desulfobulbaceae;g__Electronema;s__Electronema sp004284765	99.97	HQ	2847	2593124	88.2599463	910.8268353	130.94946	79.49652	ERS11967912
ENR_bin.100	4	4	4	20	100	1.61	0	4426653	1	4426653	4426653	4426653	39.3	d__Bacteria;p__Bacteroidota;c__Bacteroidia;o__Bacteroidales;f__Paludibacteraceae;g__Paludibacter;s__	N/A	HQ	3492	3849675	86.96581819	1102.426976	467.41495	450.69083	ERS11967849
ENR_bin.1017	3	3	5	20	99.06	1.89	0	2008347	1	2008347	2008347	2008347	33.6	d__Bacteria;p__Firmicutes;c__Bacilli;o__Erysipelotrichales;f__Erysipelotrichaceae;g__UBA2212;s__	N/A	HQ	2088	1893323	94.27270287	906.7638889	69.027756	72.15162	ERS11967850
ENR_bin.1054	2	2	3	20	97.33	1.33	0	2008189	1	2008189	2008189	2008189	39.1	d__Bacteria;p__Firmicutes;c__Bacilli;o__Izemoplasmatales;f__UBA5603;g__UBA5603;s__	N/A	HQ	1848	1845820	91.91465544	998.8203463	32.63186	11.398	ERS11967851
ENR_bin.1073	1	1	1	20	99.06	1.89	0	2032407	1	2032407	2032407	2032407	38.2	d__Bacteria;p__Firmicutes;c__Bacilli;o__Erysipelotrichales;f__Erysipelotrichaceae;g__UBA2212;s__	N/A	HQ	2011	1861152	91.57378419	925.4858279	15.700421	13.594093	ERS11967852
ENR_bin.1098	4	4	0	20	99.61	0.55	0	4061181	1	4061181	4061181	4061181	61.6	d__Bacteria;p__Proteobacteria;c__Gammaproteobacteria;o__Burkholderiales;f__Rhodocyclaceae;g__Azonexus;s__	N/A	MQ	3769	3766848	92.75252691	999.4290263	63.104393	63.348377	ERS11967853
ENR_bin.1114	3	3	3	20	99.62	0.19	0	4609154	1	4609154	4609154	4609154	42.1	d__Bacteria;p__Bacteroidota;c__Bacteroidia;o__Cytophagales;f__Cyclobacteriaceae;g__Algoriphagus;s__	N/A	HQ	3946	4129507	89.59360004	1046.504562	69.14767	66.984764	ERS11967854
ENR_bin.113	1	1	1	20	99.46	1.34	0	5379043	1	5379043	5379043	5379043	46.6	d__Bacteria;p__Bacteroidota;c__Bacteroidia;o__Bacteroidales;f__UBA12481;g__UBA12481;s__	N/A	HQ	4095	5048868	93.86182635	1232.934799	37.382214	33.242043	ERS11967855
ENR_bin.1148	2	2	2	20	97.16	1.64	0	4494247	1	4494247	4494247	4494247	30	d__Bacteria;p__Bacteroidota;c__Kapabacteria;o__Kapabacteriales;f__UBA2268;g__;s__	N/A	HQ	3641	3868457	86.07575418	1062.471024	16.676352	14.83862	ERS11967856
ENR_bin.1167	1	1	1	20	98.71	0.17	0	3287455	1	3287455	3287455	3287455	63.6	d__Bacteria;p__Proteobacteria;c__Alphaproteobacteria;o__Sphingomonadales;f__Sphingomonadaceae;g__Alteraurantiacibacter;s__	N/A	HQ	3094	3024643	92.0056092	977.5833872	22.392807	32.82441	ERS11967857
ENR_bin.1301	1	1	1	21	99.45	0	0	5996854	1	5996854	5996854	5996854	58.8	d__Bacteria;p__Sumerlaeota;c__Sumerlaeia;o__UBA8349;f__;g__;s__	N/A	HQ	4055	5188740	86.52436761	1279.590629	99.25956	107.26854	ERS11967858
ENR_bin.1390	3	3	3	21	99.84	0	0	3691339	1	3691339	3691339	3691339	40.4	d__Archaea;p__Halobacteriota;c__Methanosarcinia;o__Methanosarcinales;f__Methanosarcinaceae;g__Methanosarcina;s__	N/A	HQ	3109	2736724	74.13905902	880.2586041	23.491737	23.62638	ERS11967859
ENR_bin.1417	2	2	2	20	97.18	0	0	2611769	1	2611769	2611769	2611769	50.8	d__Bacteria;p__Firmicutes_A;c__Clostridia;o__Christensenellales;f__QAND01;g__RGIG3178;s__	N/A	HQ	2443	2276214	87.15219455	931.7290217	19.069054	21.898922	ERS11967860
ENR_bin.1440	2	2	2	20	97.61	0.96	0	4775641	1	4775641	4775641	4775641	37.7	d__Bacteria;p__Bacteroidota;c__Bacteroidia;o__Sphingobacteriales;f__Sphingobacteriaceae;g__Pedobacter;s__	N/A	HQ	4086	4390046	91.92579593	1074.41165	15.405344	15.455138	ERS11967861
ENR_bin.1443	3	3	4	20	95.51	4.49	25	4946450	1	4946450	4946450	4946450	38.4	d__Bacteria;p__Spirochaetota;c__UBA4802;o__UBA4802;f__UBA5550;g__WRGT01;s__	N/A	HQ	4271	4289372	86.71617018	1004.301569	29.42028	19.154562	ERS11967862
ENR_bin.1493	1	1	1	20	98.55	0	0	3429536	1	3429536	3429536	3429536	63.6	d__Bacteria;p__Proteobacteria;c__Alphaproteobacteria;o__Micropepsales;f__Micropepsaceae;g__Rhizomicrobium;s__	N/A	HQ	3286	3148398	91.80244791	958.1247718	41.912296	56.20255	ERS11967863
ENR_bin.151	2	2	2	20	96.94	1.34	0	3468611	1	3468611	3468611	3468611	33.6	d__Bacteria;p__Bacteroidota;c__Bacteroidia;o__Bacteroidales;f__WCHB1-69;g__UBA5429;s__	N/A	HQ	2865	3115042	89.80661135	1087.274695	19.325123	14.986798	ERS11967864
ENR_bin.1511	1	1	1	20	99.35	2.11	11.11	4404770	1	4404770	4404770	4404770	63.8	d__Bacteria;p__Proteobacteria;c__Alphaproteobacteria;o__Caulobacterales;f__Hyphomonadaceae;g__UBA7672;s__	N/A	HQ	4168	3951575	89.71126756	948.0746161	25.865881	31.655918	ERS11967865
ENR_bin.152	5	5	5	21	99.19	2.02	33.33	4191220	1	4191220	4191220	4191220	34.7	d__Bacteria;p__Firmicutes_A;c__Clostridia;o__Lutisporales;f__Lutisporaceae;g__GWB2-37-7;s__	N/A	HQ	3465	3749207	89.45383444	1082.022222	26.344095	19.7667	ERS11967866
ENR_bin.1561	1	1	1	20	100	0	0	3862826	1	3862826	3862826	3862826	69.3	d__Bacteria;p__Proteobacteria;c__Alphaproteobacteria;o__Caulobacterales;f__Caulobacteraceae;g__Caulobacter;s__	N/A	HQ	3838	3497585	90.54472037	911.3040646	29.79046	42.056007	ERS11967867
ENR_bin.1563	2	2	2	20	93.26	1.12	0	3898291	1	3898291	3898291	3898291	53.3	d__Bacteria;p__Spirochaetota;c__Leptospirae;o__Turneriellales;f__Turneriellaceae;g__Turneriella;s__	N/A	HQ	3618	3661256	93.91951499	1011.955777	47.723637	42.808815	ERS11967868
ENR_bin.1744	3	3	3	20	97.14	1.85	0	5316669	1	5316669	5316669	5316669	54.6	d__Bacteria;p__Armatimonadota;c__HRBIN16;o__HRBIN16;f__HRBIN16;g__;s__	N/A	HQ	3791	4643790	87.34397421	1224.9512	20.201773	23.727257	ERS11967869
ENR_bin.1783	2	2	2	20	98.22	1.56	50	3293957	1	3293957	3293957	3293957	50.1	d__Bacteria;p__Proteobacteria;c__Gammaproteobacteria;o__Burkholderiales;f__Gallionellaceae;g__Nitrotoga;s__	N/A	HQ	2991	2797244	84.9204771	935.2203276	21.242174	24.150156	ERS11967870
ENR_bin.1784	2	2	0	20	97.93	0.77	20	3049894	1	3049894	3049894	3049894	60.2	d__Bacteria;p__Proteobacteria;c__Gammaproteobacteria;o__Burkholderiales;f__Rhodocyclaceae;g__UBA2250;s__	N/A	MQ	2880	2888541	94.70955384	1002.965625	271.16068	319.43552	ERS11967871
ENR_bin.1827	1	1	2	20	100	0	0	2549776	1	2549776	2549776	2549776	54.7	d__Archaea;p__Thermoplasmatota;c__Thermoplasmata;o__Methanomassiliicoccales;f__UBA472;g__;s__	N/A	HQ	2364	2247600	88.14891975	950.7614213	11.269668	12.64537	ERS11967872
ENR_bin.183	2	2	0	21	99.32	4.32	0	6534777	1	6534777	6534777	6534777	56.1	d__Bacteria;p__Verrucomicrobiota;c__Verrucomicrobiae;o__Pedosphaerales;f__UBA8199;g__;s__	N/A	MQ	5113	5821279	89.08152489	1138.525132	110.19118	122.93115	ERS11967873
ENR_bin.19	2	2	2	20	99.52	4.05	0	4571452	1	4571452	4571452	4571452	41.1	d__Bacteria;p__Bacteroidota;c__Bacteroidia;o__Bacteroidales;f__VadinHA17;g__LD21;s__	N/A	HQ	3704	4148628	90.7507724	1120.039957	19.736965	14.38304	ERS11967874
ENR_bin.194	2	2	2	20	97.62	0.95	0	3534167	1	3534167	3534167	3534167	39.8	d__Bacteria;p__Bacteroidota;c__Bacteroidia;o__Bacteroidales;f__UBA932;g__Bact-08;s__	N/A	HQ	2990	3305239	93.522434	1105.431104	25.219145	22.446726	ERS11967875
ENR_bin.20	4	4	4	20	96.42	1.01	0	4343735	1	4343735	4343735	4343735	43.3	d__Bacteria;p__Firmicutes_A;c__Clostridia;o__Acetivibrionales;f__DTU013;g__;s__	N/A	HQ	3884	3881909	89.36799782	999.4616375	20.756691	17.188871	ERS11967876
ENR_bin.2038	2	2	2	19	97.87	0	0	2369401	1	2369401	2369401	2369401	53.3	d__Bacteria;p__Firmicutes_A;c__Clostridia;o__Saccharofermentanales;f__UBA5734;g__UBA8949;s__	N/A	HQ	2157	2193428	92.57310181	1016.888271	11.399059	11.928083	ERS11967877
ENR_bin.210	5	5	5	20	98.94	0	0	4016313	1	4016313	4016313	4016313	47.9	d__Bacteria;p__Proteobacteria;c__Gammaproteobacteria;o__Enterobacterales;f__Alteromonadaceae;g__Pararheinheimera;s__	N/A	HQ	3509	3590221	89.39096629	1023.14648	19.19558	10.788283	ERS11967878
ENR_bin.23	3	3	3	20	100	2.96	0	7235318	1	7235318	7235318	7235318	41.7	d__Bacteria;p__Bacteroidota;c__Bacteroidia;o__Bacteroidales;f__Prolixibacteraceae;g__JAAFHB01;s__	N/A	HQ	5823	6375577	88.11744004	1094.895586	12.024235	11.321537	ERS11967879
ENR_bin.2411	2	2	2	20	100	0.48	0	3123817	1	3123817	3123817	3123817	45.1	d__Bacteria;p__Proteobacteria;c__Gammaproteobacteria;o__Burkholderiales;f__Nitrosomonadaceae;g__Nitrosomonas;s__Nitrosomonas sp902826115	99.02	HQ	2783	2737140	87.62165005	983.5213798	79.748085	68.81957	ERS11967880
ENR_bin.25	3	3	3	21	99.33	0.65	0	3705009	1	3705009	3705009	3705009	53	d__Bacteria;p__Desulfobacterota;c__Desulfuromonadia;o__Geobacterales;f__Pseudopelobacteraceae;g__JACRCG01;s__	N/A	HQ	3412	3377747	91.167039	989.9610199	14.730976	14.872491	ERS11967881
ENR_bin.2538	1	1	1	21	96.25	2.36	0	2515883	1	2515883	2515883	2515883	65.8	d__Bacteria;p__Actinobacteriota;c__Coriobacteriia;o__OPB41;f__PHET01;g__;s__	N/A	HQ	2390	2335191	92.81794901	977.067364	20.32043	27.398443	ERS11967882
ENR_bin.2571	1	1	1	20	95.51	1.28	0	1494278	1	1494278	1494278	1494278	28.5	d__Bacteria;p__Firmicutes;c__Bacilli;o__RF39;f__UBA660;g__;s__	N/A	HQ	1495	1384065	92.62433095	925.7959866	25.131134	20.901058	ERS11967883
ENR_bin.26	2	2	2	21	99.33	0.65	0	4229072	1	4229072	4229072	4229072	52.8	d__Bacteria;p__Desulfobacterota;c__Desulfuromonadia;o__Geobacterales;f__Pseudopelobacteraceae;g__CAIPTY01;s__	N/A	HQ	3836	3861174	91.30073926	1006.562565	47.496788	46.685543	ERS11967884
ENR_bin.2676	1	1	1	19	82.58	1.12	0	895742	1	895742	895742	895742	45.8	d__Bacteria;p__Patescibacteria;c__ABY1;o__BM507;f__UBA12465;g__VFKX01;s__	N/A	MQ	865	828691	92.51447403	958.0242775	17.344002	17.796436	ERS11967885
ENR_bin.273	3	3	3	20	99.3	4.55	0	4895268	1	4895268	4895268	4895268	55	d__Bacteria;p__Firmicutes_A;c__Clostridia;o__Acetivibrionales;f__DSM-8532;g__;s__	N/A	HQ	4002	4327231	88.39620221	1081.267116	18.44967	19.475725	ERS11967886
ENR_bin.326	2	2	2	20	99.06	1.89	0	1966548	1	1966548	1966548	1966548	46.7	d__Bacteria;p__Firmicutes;c__Bacilli;o__Erysipelotrichales;f__Erysipelotrichaceae;g__GWE2-51-13;s__	N/A	HQ	1949	1817618	92.42683118	932.5900462	48.109684	55.836315	ERS11967887
ENR_bin.334	1	1	1	20	98.98	0.14	0	3232823	1	3232823	3232823	3232823	56.5	d__Bacteria;p__Proteobacteria;c__Alphaproteobacteria;o__Sphingomonadales;f__Sphingomonadaceae;g__Sphingorhabdus_B;s__Sphingorhabdus_B lacus	97.96	HQ	3085	2978835	92.14346099	965.5867099	48.13657	66.34367	ERS11967888
ENR_bin.342	3	3	3	20	100	0.54	0	4119755	1	4119755	4119755	4119755	45.1	d__Bacteria;p__Bacteroidota;c__Bacteroidia;o__Bacteroidales;f__UBA1402;g__UBA8389;s__	N/A	HQ	3149	3893781	94.514868	1236.513496	41.876408	28.932829	ERS11967889
ENR_bin.343	2	2	2	21	100	2.04	0	6308862	1	6308862	6308862	6308862	61.3	d__Bacteria;p__Verrucomicrobiota;c__Verrucomicrobiae;o__Verrucomicrobiales;f__V1-33;g__CAIZWU01;s__	N/A	HQ	4881	5703646	90.40689113	1168.540463	15.994539	20.766205	ERS11967890
ENR_bin.348	2	2	2	21	95.27	1.38	0	6125703	1	6125703	6125703	6125703	55.5	d__Bacteria;p__Verrucomicrobiota;c__Kiritimatiellae;o__RFP12;f__UBA1067;g__CAIZQW01;s__	N/A	HQ	4321	5576900	91.0409793	1290.650312	60.72864	65.16797	ERS11967891
ENR_bin.357	2	2	2	20	98.48	1.42	0	3848194	1	3848194	3848194	3848194	66	d__Bacteria;p__Proteobacteria;c__Alphaproteobacteria;o__Sphingomonadales;f__Sphingomonadaceae;g__Sphingomonas;s__	N/A	HQ	3695	3546430	92.15829555	959.7916103	14.503018	19.857882	ERS11967892
ENR_bin.386	1	1	1	20	98.37	0.43	0	4435914	1	4435914	4435914	4435914	64.3	d__Bacteria;p__Proteobacteria;c__Alphaproteobacteria;o__Sphingomonadales;f__Sphingomonadaceae;g__Sphingosinicella;s__	N/A	HQ	4088	4114757	92.76007154	1006.545254	29.081472	39.492218	ERS11967893
ENR_bin.404	2	2	2	20	100	1.61	0	4129358	1	4129358	4129358	4129358	41.8	d__Bacteria;p__Bacteroidota;c__Bacteroidia;o__Bacteroidales;f__Prolixibacteraceae;g__GWE2-42-39;s__	N/A	HQ	3357	3722824	90.15503136	1108.973488	38.556034	29.523636	ERS11967894
ENR_bin.420	6	6	6	20	95.43	2.2	0	4594356	1	4594356	4594356	4594356	66	d__Bacteria;p__Proteobacteria;c__Gammaproteobacteria;o__Pseudomonadales;f__Pseudomonadaceae;g__Pseudomonas_K;s__	N/A	HQ	4140	4114410	89.55357399	993.8188406	200.5276	289.48398	ERS11965715
ENR_bin.426	4	4	4	20	99.59	0	0	2133997	1	2133997	2133997	2133997	35.6	d__Bacteria;p__Campylobacterota;c__Campylobacteria;o__Campylobacterales;f__Sulfurimonadaceae;g__Sulfurimonas;s__	N/A	HQ	2084	2025480	94.91484758	971.9193858	15.554549	11.74331	ERS11967895
ENR_bin.491	3	3	3	20	100	0.45	0	6168283	1	6168283	6168283	6168283	57.2	d__Bacteria;p__Verrucomicrobiota;c__Verrucomicrobiae;o__Verrucomicrobiales;f__Verrucomicrobiaceae;g__Prosthecobacter;s__	N/A	HQ	4937	5606006	90.88438387	1135.508608	186.31215	219.86464	ERS11967896
ENR_bin.540	2	2	2	20	98.23	0	0	3395507	1	3395507	3395507	3395507	54.6	d__Bacteria;p__Firmicutes_A;c__Clostridia;o__Christensenellales;f__CAG-138;g__UBA7703;s__	N/A	HQ	2991	2993140	88.15001707	1000.71548	38.370792	49.830967	ERS11967897
ENR_bin.550	2	2	2	21	98.32	2.68	25	4203429	1	4203429	4203429	4203429	48.5	d__Bacteria;p__Firmicutes_A;c__Clostridia;o__Oscillospirales;f__Oscillospiraceae;g__Sporobacter;s__	N/A	HQ	3869	3720231	88.50467083	961.5484621	18.618128	19.255642	ERS11967898
ENR_bin.554	2	2	2	20	100	2.38	0	7926716	1	7926716	7926716	7926716	60.7	d__Bacteria;p__Hydrogenedentota;c__Hydrogenedentia;o__Hydrogenedentiales;f__WGMK01;g__JAEUWI01;s__	N/A	HQ	5883	6900851	87.05813353	1173.015638	23.837313	28.38148	ERS11967899
ENR_bin.559	2	2	2	20	99.4	2.06	0	4296833	1	4296833	4296833	4296833	66.3	d__Bacteria;p__Proteobacteria;c__Alphaproteobacteria;o__Caulobacterales;f__Caulobacteraceae;g__Phenylobacterium;s__	N/A	HQ	4137	3882789	90.36397272	938.5518492	18.02065	23.051086	ERS11967900
ENR_bin.587	2	2	2	20	97.16	0.55	0	4233112	1	4233112	4233112	4233112	33.2	d__Bacteria;p__Bacteroidota;c__Kapabacteria;o__Kapabacteriales;f__UBA2268;g__;s__	N/A	HQ	3157	3571062	84.36020592	1131.156794	18.809702	16.834486	ERS11967901
ENR_bin.628	3	3	3	20	99.29	0.71	0	4173777	1	4173777	4173777	4173777	45.5	d__Bacteria;p__Bacteroidota;c__Bacteroidia;o__Flavobacteriales;f__Flavobacteriaceae;g__Flavobacterium;s__	N/A	HQ	3811	3770229	90.33134736	989.3017581	31.369078	35.77156	ERS11967902
ENR_bin.651	2	2	2	21	100	2.41	0	3308948	1	3308948	3308948	3308948	58.6	d__Bacteria;p__Proteobacteria;c__Gammaproteobacteria;o__Burkholderiales;f__Thiobacillaceae;g__Thiobacillus;s__	N/A	HQ	3175	3020558	91.28454119	951.3568504	85.82708	96.76126	ERS11967903
ENR_bin.678	1	1	1	20	94.44	0.31	0	8198536	1	8198536	8198536	8198536	46.2	d__Bacteria;p__Armatimonadota;c__UBA5829;o__UBA5829;f__UBA5829;g__;s__	N/A	HQ	5765	7329777	89.40348618	1271.42706	23.907286	22.827494	ERS11967904
ENR_bin.701	3	3	3	20	100	1.75	0	3247282	1	3247282	3247282	3247282	52.6	d__Bacteria;p__Spirochaetota;c__Spirochaetia;o__Treponematales;f__Treponemataceae;g__Spiro-10;s__	N/A	HQ	2828	3025205	93.16114215	1069.733027	47.366142	26.063463	ERS11967905
ENR_bin.710	2	2	0	20	96.26	0.96	0	2253192	1	2253192	2253192	2253192	54.3	d__Bacteria;p__Proteobacteria;c__Gammaproteobacteria;o__Burkholderiales;f__Burkholderiaceae;g__QZKY01;s__	N/A	MQ	2071	2014365	89.40050382	972.6533076	15.303606	12.282067	ERS11967906
ENR_bin.75	3	3	3	20	89.46	1.01	0	9292036	1	9292036	9292036	9292036	66.8	d__Bacteria;p__Myxococcota;c__UBA9042;o__PHBI01;f__PHBI01;g__;s__	N/A	MQ	6413	8373476	90.1145454	1305.703415	106.7282	112.88304	ERS11967907
ENR_bin.796	2	2	0	20	99.63	2.35	0	7818792	1	7818792	7818792	7818792	63.3	d__Bacteria;p__Planctomycetota;c__Planctomycetia;o__Planctomycetales;f__Planctomycetaceae;g__;s__	N/A	MQ	6141	6711491	85.83795297	1092.898714	14.862259	19.846125	ERS11967908
ENR_bin.86	2	2	2	21	98.62	0.02	0	2990203	1	2990203	2990203	2990203	65.5	d__Bacteria;p__Desulfobacterota_I;c__Desulfovibrionia;o__Desulfovibrionales;f__Desulfovibrionaceae;g__Humidesulfovibrio;s__	N/A	HQ	2648	2727291	91.20755347	1029.943731	105.14272	136.35158	ERS11967909
ENR_bin.87	1	1	1	21	98.18	2	0	4261646	1	4261646	4261646	4261646	49.2	d__Bacteria;p__Chloroflexota;c__Anaerolineae;o__Anaerolineales;f__EnvOPS12;g__OLB14;s__	N/A	HQ	3978	3928664	92.18654013	987.5977878	79.132545	75.86427	ERS11967910
ENR_bin.89	6	6	7	21	98.58	1.77	0	3657620	1	3657620	3657620	3657620	39.8	d__Bacteria;p__Firmicutes_A;c__Clostridia;o__Peptostreptococcales;f__Acidaminobacteraceae;g__Fusibacter_C;s__	N/A	HQ	3451	3321125	90.80016513	962.3659809	11.218274	11.26509	ERS11967911
MAR-hqMAG	2	2	2	21	90.18	4.03	45.45	3215085	37	181725	86894	663782	46	d__Bacteria;p__Desulfobacterota;c__Desulfobulbia;o__Desulfobulbales;f__Desulfobulbaceae;g__Electrothrix;s__	N/A	HQ	2849	2780467	86.48191261	975.9448929	682.0296	531.2746	ERS11967913
MAR-mqMAG	2	2	2	19	93.85	7.14	75	4029898	9	899093	447766	1305763	47.5	d__Bacteria;p__Desulfobacterota;c__Desulfobulbia;o__Desulfobulbales;f__Desulfobulbaceae;g__Electrothrix;s__Electrothrix aarhusiensis	98.26	MQ	3484	3467758	86.05076357	995.3381171	619.4095	495.29898	ERS11967914
MAR-scMAG	1	1	1	20	92	2.55	0	4075262	1	4075262	4075262	4075262	47.1	d__Bacteria;p__Desulfobacterota;c__Desulfobulbia;o__Desulfobulbales;f__Desulfobulbaceae;g__Electrothrix;s__	N/A	HQ	3409	3511969	86.17774759	1030.205045	38.508656	37.22279	ERS11967915
MAR_bin.0003	2	2	2	20	92.66	5.48	66.67	3112372	23	191501	135320	567587	66.8	d__Bacteria;p__Cyanobacteria;c__Cyanobacteriia;o__PCC-6307;f__Cyanobiaceae;g__Cyanobium;s__	N/A	MQ	3141	2723766	87.51415319	867.165234	21.866007	23.788368	ERS11967916
MAR_bin.0004	3	3	3	18	70.42	7.94	61.9	2814917	22	211489	127950	454811	37.9	d__Bacteria;p__Bacteroidota;c__Bacteroidia;o__Flavobacteriales;f__Flavobacteriaceae;g__QNYL01;s__	N/A	MQ	2810	2443476	86.80454877	869.5644128	11.563308	7.996941	ERS11967917
MAR_bin.0007	2	2	2	17	78.84	6.61	50	3693259	18	367628	205181	753351	48.1	d__Bacteria;p__Desulfobacterota;c__Desulfobulbia;o__Desulfobulbales;f__Desulfocapsaceae;g__Desulforhopalus;s__	N/A	MQ	3380	3164661	85.68749172	936.2902367	27.77818	22.764738	ERS11967918
MAR_bin.0011	3	3	0	18	60.85	5.33	73.33	1344490	28	103768	48017	175702	37.8	d__Bacteria;p__Campylobacterota;c__Campylobacteria;o__Campylobacterales;f__Sulfurovaceae;g__Sulfurovum;s__	N/A	MQ	1634	1130931	84.1159845	692.124235	8.774159	5.637757	ERS11967919
MAR_bin.0012	1	1	1	18	88.94	1.99	0	2625465	12	317202	218788	577278	70.5	d__Bacteria;p__Actinobacteriota;c__UBA4738;o__UBA4738;f__HRBIN12;g__DSRY01;s__	N/A	MQ	2704	2233638	85.07590084	826.0495562	19.30051	16.111973	ERS11967920
MAR_bin.0013	2	2	2	12	65.16	2.73	0	3645680	24	346166	151903	676706	64.6	d__Bacteria;p__Krumholzibacteriota;c__Krumholzibacteria;o__LZORAL124-64-63;f__LZORAL124-64-63;g__;s__	N/A	MQ	3257	3093740	84.86043756	949.8741173	13.088525	9.693973	ERS11967921
MAR_bin.0014	0	1	1	18	89.44	0.93	40	3510915	12	448353	292576	661224	58.5	d__Bacteria;p__Proteobacteria;c__Alphaproteobacteria;o__Rhodobacterales;f__Rhodobacteraceae;g__Roseobacter;s__	N/A	MQ	3554	3092014	88.0686089	870.0095667	11.584821	10.8715105	ERS11967922
MAR_bin.0018	1	1	1	20	90.57	2.32	0	3700393	5	2282874	740078	2282874	59.4	d__Bacteria;p__Proteobacteria;c__Gammaproteobacteria;o__Woeseiales;f__Woeseiaceae;g__UBA1847;s__	N/A	HQ	3394	3388796	91.57935387	998.466706	16.62106	14.747161	ERS11967923
MAR_bin.0020	1	1	1	20	85.79	1.18	0	7038597	36	344120	195516	674426	52.5	d__Bacteria;p__Planctomycetota;c__Planctomycetia;o__Pirellulales;f__Pirellulaceae;g__Mariniblastus;s__	N/A	MQ	6004	5840589	82.97944889	972.782978	9.064311	8.15411	ERS11967924
MAR_bin.0025	1	1	1	21	68.99	2.25	50	1910076	14	284687	136434	548797	26.6	d__Bacteria;p__Patescibacteria;c__JAEDAM01;o__BD1-5;f__UBA6164;g__UBA6489;s__	N/A	MQ	1994	1595117	83.51065612	799.9583751	12.715069	10.960805	ERS11967925
MAR_bin.0027	0	0	0	18	78.41	7.4	4.69	3297131	41	132868	80417	565404	55	d__Bacteria;p__Proteobacteria;c__Gammaproteobacteria;o__DSM-19610;f__DSM-19610;g__;s__	N/A	MQ	3583	2786254	84.50540788	777.6315936	8.021318	5.8584466	ERS11967926
MAR_bin.0028	0	0	0	12	64.75	7.84	71.43	2024297	30	177606	67476	316086	64	d__Bacteria;p__Proteobacteria;c__Alphaproteobacteria;o__Rhizobiales;f__Methyloligellaceae;g__Methyloceanibacter;s__	N/A	MQ	2144	1666896	82.34443859	777.4701493	17.724619	18.471277	ERS11967927
MAR_bin.0029	4	3	1	16	57.85	4.37	0	2260187	34	112387	66476	296933	39.9	d__Archaea;p__Thermoproteota;c__Nitrososphaeria;o__Nitrososphaerales;f__Nitrososphaeraceae;g__TH5896;s__	N/A	MQ	2393	1519231	67.21704885	634.8646051	9.347397	7.736243	ERS11967928
MAR_bin.0033	4	3	2	19	73.83	5.6	20.59	5561458	74	120544	75154	310157	41.9	d__Bacteria;p__Proteobacteria;c__Gammaproteobacteria;o__Beggiatoales;f__Beggiatoaceae;g__UBA10656;s__	N/A	MQ	4711	4192451	75.38402699	889.9280408	8.269338	7.3912582	ERS11967929
MAR_bin.0034	2	1	0	16	76.06	1.64	44.44	3728563	40	167103	93214	252598	47.5	d__Bacteria;p__Cyanobacteria;c__Cyanobacteriia;o__Cyanobacteriales;f__Microcystaceae_A;g__Synechocystis;s__	N/A	MQ	3648	2875477	77.12024713	788.2338268	6.7137904	6.130691	ERS11967930
MAR_bin.0035	1	1	1	20	91.09	3.47	40	3207650	11	485779	291604	1132594	39.1	d__Bacteria;p__Acidobacteriota;c__Aminicenantia;o__UBA2199;f__UBA2199;g__UBA647;s__	N/A	HQ	2973	2972945	92.68296105	999.9815002	10.220454	7.8521857	ERS11967931
MAR_bin.0036	0	0	0	10	59.28	0.14	100	1780227	8	281416	222528	521254	62.9	d__Bacteria;p__Cyanobacteria;c__Cyanobacteriia;o__PCC-6307;f__Cyanobiaceae;g__Cyanobium;s__	N/A	MQ	1814	1581647	88.84524277	871.9112459	42.3332	42.799572	ERS11967932
MAR_bin.0041	5	5	0	20	93.23	3.17	4.76	6841094	59	244000	115950	805719	40.3	d__Bacteria;p__Cyanobacteria;c__Cyanobacteriia;o__Cyanobacteriales;f__Xenococcaceae;g__Pleurocapsa;s__	N/A	MQ	6578	5550947	81.14121806	843.8654606	33.87276	31.941753	ERS11967933
MAR_bin.0042	2	2	2	18	92.87	7.37	73.33	4290588	50	207811	85811	419057	67.6	d__Bacteria;p__Proteobacteria;c__Alphaproteobacteria;o__Rhodobacterales;f__Rhodobacteraceae;g__Amaricoccus;s__	N/A	MQ	4277	3761244	87.66267001	879.4117372	23.119274	25.588972	ERS11967934
MAR_bin.0045	2	2	2	18	69.1	0.67	0	2432857	7	1316368	347551	1316368	29.8	d__Bacteria;p__Bacteroidota;c__Bacteroidia;o__Flavobacteriales;f__Flavobacteriaceae;g__Lutibacter;s__	N/A	MQ	2477	2157237	88.67093298	870.9071457	11.947393	7.551902	ERS11967935
MAR_bin.0047	1	1	1	17	51.76	6.84	0	2881469	82	53215	35139	247317	67.2	d__Bacteria;p__Actinobacteriota;c__Acidimicrobiia;o__Acidimicrobiales;f__Ilumatobacteraceae;g__Ilumatobacter_A;s__	N/A	MQ	2926	2467391	85.62962156	843.2641832	11.054681	11.792242	ERS11967937
MAR_bin.0055	1	1	1	15	55.35	0.3	0	2085968	12	189618	173830	328324	63.9	d__Bacteria;p__Proteobacteria;c__Alphaproteobacteria;o__Rhodobacterales;f__Rhodobacteraceae;g__IMCC34051;s__	N/A	MQ	2303	1798546	86.22116926	780.957881	10.098919	8.105352	ERS11967938
MAR_bin.0056	2	2	2	13	75.4	1.6	0	3376466	23	339076	146802	655572	55.6	d__Bacteria;p__Proteobacteria;c__Alphaproteobacteria;o__Rhodobacterales;f__Rhodobacteraceae;g__Roseobacter;s__	N/A	MQ	3300	2937265	86.9922872	890.080303	14.130725	14.617554	ERS11967939
MAR_bin.0057	2	2	0	20	99.45	2.75	0	2711223	4	2080368	677805	2080368	50.3	d__Bacteria;p__Bacteroidota;c__Chlorobia;o__Chlorobiales;f__Chlorobiaceae;g__Prosthecochloris;s__Prosthecochloris aestuarii	96.89	MQ	2571	2351130	86.71842928	914.4807468	17.761145	15.69134	ERS11967940
MAR_bin.0058	1	1	1	17	57.13	7.47	6.67	3112242	53	115495	58721	466237	69.5	d__Bacteria;p__Actinobacteriota;c__Thermoleophilia;o__Gaiellales;f__Gaiellaceae;g__JACDAN01;s__	N/A	MQ	3386	2471651	79.4170569	729.9619019	18.3126	10.595252	ERS11967941
MAR_bin.0061	1	1	1	18	73.89	0	0	2594525	43	94934	60337	246782	44.6	d__Bacteria;p__Bacteroidota;c__Bacteroidia;o__Flavobacteriales;f__Cryomorphaceae;g__Cryomorpha;s__	N/A	MQ	2553	2180228	84.03187481	853.9866823	6.427227	4.508567	ERS11967942
MAR_bin.0062	0	0	0	12	51.65	0.2	0	1904051	28	85559	68001	199998	60.9	d__Bacteria;p__Proteobacteria;c__Gammaproteobacteria;o__Xanthomonadales;f__Wenzhouxiangellaceae;g__Wenzhouxiangella;s__	N/A	MQ	1878	1648247	86.56527583	877.6608094	5.1873403	4.562817	ERS11967943
MAR_bin.0064	2	2	3	20	92.26	2.31	46.15	2604359	17	229669	153197	463918	68.3	d__Bacteria;p__Cyanobacteria;c__Cyanobacteriia;o__PCC-6307;f__Cyanobiaceae;g__NIES-981;s__	N/A	HQ	2654	2287840	87.846568	862.0346647	19.605425	20.80438	ERS11967944
MAR_bin.0066	1	1	1	20	90.05	4.52	0	3467396	11	881167	315217	1571914	59.4	d__Bacteria;p__Proteobacteria;c__Gammaproteobacteria;o__Woeseiales;f__;g__;s__	N/A	HQ	3228	3159171	91.11076439	978.6775093	10.134116	10.348146	ERS11967945
MAR_bin.0069	1	1	0	19	70.05	1.83	0	2831998	36	116084	78666	237719	60.9	d__Bacteria;p__Proteobacteria;c__Gammaproteobacteria;o__BM003;f__BM003;g__BM003;s__	N/A	MQ	2871	2437722	86.07781503	849.0846395	6.463176	5.375638	ERS11967946
MAR_bin.0070	0	0	0	17	55.45	0.91	0	2145414	21	214269	102162	420781	44.5	d__Bacteria;p__Chloroflexota;c__Anaerolineae;o__Anaerolineales;f__Anaerolineaceae;g__SpSt-1165;s__	N/A	MQ	2161	1901188	88.61636961	879.7723276	8.035927	6.025992	ERS11967947
MAR_bin.0071	1	1	0	16	84.02	2.97	0	5580009	45	261209	124000	668097	42.9	d__Bacteria;p__Bacteroidota;c__Bacteroidia;o__Chitinophagales;f__Saprospiraceae;g__BCD1;s__	N/A	MQ	4595	4751469	85.15163685	1034.052013	7.2705293	5.74156	ERS11967948
MAR_bin.0073	1	1	1	16	70.22	5.06	71.43	1634396	20	115286	81719	336239	35.8	d__Bacteria;p__Patescibacteria;c__Gracilibacteria;o__UBA4473;f__UBA4473;g__;s__	N/A	MQ	1724	1370704	83.86608876	795.0719258	7.3353553	5.6953025	ERS11967949
MAR_bin.0074	1	1	1	20	95.91	3.36	20	6623266	19	503867	348592	1201456	59.4	d__Bacteria;p__Chloroflexota;c__Anaerolineae;o__Caldilineales;f__Caldilineaceae;g__JAAUPU01;s__	N/A	HQ	5449	5774903	87.19116822	1059.80969	19.03479	20.164848	ERS11967950
MAR_bin.0075	1	1	1	20	95.52	7.34	43.24	3663087	15	351147	244205	781318	58	d__Bacteria;p__Proteobacteria;c__Alphaproteobacteria;o__Rhodobacterales;f__Rhodobacteraceae;g__Yoonia;s__	N/A	MQ	3703	3315755	90.51805212	895.4239806	37.150578	38.035965	ERS11967951
MAR_bin.0076	3	3	2	21	90.32	4.52	28.57	4474088	40	159970	111852	602038	49.3	d__Bacteria;p__Desulfobacterota;c__Desulfobacteria;o__Desulfobacterales;f__4572-123;g__4572-123;s__	N/A	HQ	4268	3690229	82.48002721	864.6272259	11.27918	9.793609	ERS11967952
MAR_bin.0078	1	1	1	15	66.42	7.69	0	3314084	45	149139	73646	438671	68.9	d__Bacteria;p__Krumholzibacteriota;c__Krumholzibacteria;o__LZORAL124-64-63;f__LZORAL124-64-63;g__Glo-17;s__	N/A	MQ	3221	2692000	81.2290817	835.7652903	10.62812	6.9562263	ERS11967953
MAR_bin.0079	1	1	1	17	65.98	3.25	15.79	5601982	66	144227	84878	406041	43.4	d__Bacteria;p__Cyanobacteria;c__Cyanobacteriia;o__Cyanobacteriales;f__Microcoleaceae;g__;s__	N/A	MQ	5496	4339929	77.47131283	789.6522926	6.350615	5.622234	ERS11967954
MAR_bin.0082	2	1	1	13	61.67	8.25	9.52	2895759	68	62669	42584	315121	31.7	d__Bacteria;p__Bacteroidota;c__Bacteroidia;o__Bacteroidales;f__UBA12077;g__UBA12077;s__	N/A	MQ	3695	2283643	78.86163869	618.0359946	9.915032	3.7894135	ERS11967955
MAR_bin.0085	1	1	1	18	88.21	1.97	20	3834886	7	557125	547840	938436	60.1	d__Bacteria;p__Proteobacteria;c__Gammaproteobacteria;o__Chromatiales;f__Sedimenticolaceae;g__41T-STBD-0c-01a;s__	N/A	MQ	3594	3337925	87.04104894	928.7493044	20.304447	21.568712	ERS11967956
MAR_bin.0086	1	1	1	20	95.32	1.16	0	3630355	21	288555	172874	995380	36.6	d__Bacteria;p__Bacteroidota;c__Bacteroidia;o__Flavobacteriales;f__Flavobacteriaceae;g__Eudoraea;s__	N/A	HQ	3468	3183503	87.6912313	917.9651096	9.469989	7.5519056	ERS11967957
MAR_bin.0089	1	1	1	19	87.27	3.09	0	3087956	11	437260	280723	866637	42.1	d__Bacteria;p__Chloroflexota;c__Anaerolineae;o__Anaerolineales;f__Anaerolineaceae;g__UBA6170;s__	N/A	MQ	2837	2775886	89.89396222	978.4582305	9.377166	8.362891	ERS11967958
MAR_bin.0092	0	0	0	12	52.37	0.39	0	2103223	29	94191	72524	206899	60.1	d__Bacteria;p__Proteobacteria;c__Alphaproteobacteria;o__Rhizobiales;f__Rhizobiaceae;g__;s__	N/A	MQ	2366	1726203	82.07417853	729.5870668	7.921521	4.9320784	ERS11967959
MAR_bin.0095	1	1	1	17	53.81	0.52	0	1854452	26	97189	71325	287138	44.3	d__Bacteria;p__Proteobacteria;c__Gammaproteobacteria;o__Burkholderiales;f__Nitrosomonadaceae;g__Nitrosomonas;s__	N/A	MQ	1817	1479528	79.782491	814.2696753	6.1045504	4.875163	ERS11967960
MAR_bin.0101	0	0	0	17	91.77	5.16	28.57	5865001	85	89813	69000	369043	67	d__Bacteria;p__Proteobacteria;c__Gammaproteobacteria;o__Chromatiales;f__Chromatiaceae;g__;s__	N/A	MQ	5015	4898976	83.52898832	976.8646062	30.15233	32.055874	ERS11967962
MAR_bin.0102	1	1	0	20	86.71	1.49	11.11	4606612	37	232710	124503	788769	50.8	d__Bacteria;p__Cyanobacteria;c__Cyanobacteriia;o__Leptolyngbyales;f__Leptolyngbyaceae;g__JAAUSA01;s__	N/A	MQ	4256	3786292	82.19255279	889.6362782	8.242271	8.422744	ERS11967963
MAR_bin.0104	1	1	1	20	90.26	6.04	3.12	3637692	11	575709	330699	969679	58.4	d__Bacteria;p__Proteobacteria;c__Gammaproteobacteria;o__Woeseiales;f__Woeseiaceae;g__;s__	N/A	MQ	3333	3358424	92.32293443	1007.627963	13.990213	14.497929	ERS11967964
MAR_bin.0106	0	0	0	20	87.2	3.84	0	3072459	14	566135	219461	977347	47.5	d__Bacteria;p__Proteobacteria;c__Gammaproteobacteria;o__Arenicellales;f__BMS3Bbin11;g__BMS3Bbin11;s__	N/A	MQ	3056	2574408	83.78982437	842.4109948	9.022466	7.994019	ERS11967965
MAR_bin.0110	0	0	0	18	57.44	1.71	50	3060714	30	117071	102023	449395	67.6	d__Bacteria;p__Actinobacteriota;c__Acidimicrobiia;o__Acidimicrobiales;f__Ilumatobacteraceae;g__;s__	N/A	MQ	2911	2784191	90.96540872	956.4379938	28.569038	27.452288	ERS11967966
MAR_bin.0112	0	0	0	20	94.41	6.67	29.41	3458923	21	370595	164710	657120	69.9	d__Bacteria;p__Actinobacteriota;c__Actinomycetia;o__Jiangellales;f__;g__;s__	N/A	MQ	3241	3066219	88.64663943	946.0718914	35.78249	41.18345	ERS11967967
MAR_bin.0114	0	1	1	20	67.21	1.12	0	1469501	16	187485	91843	374420	31.3	d__Bacteria;p__Patescibacteria;c__Paceibacteria;o__Moranbacterales;f__GCA-2747515;g__;s__	N/A	MQ	1609	1213670	82.5906209	754.300808	9.032109	7.303093	ERS11967968
MAR_bin.0118	2	2	2	16	69.79	2	20	3210462	38	158346	84485	463427	66.4	d__Bacteria;p__Proteobacteria;c__Alphaproteobacteria;o__Rhodobacterales;f__Rhodobacteraceae;g__Amaricoccus;s__	N/A	MQ	3302	2717448	84.6435186	822.970321	10.164812	10.44761	ERS11967969
MAR_bin.0122	1	1	1	20	83.57	3.79	14.29	4833141	16	816671	302071	854047	48.1	d__Bacteria;p__Bacteroidota;c__Bacteroidia;o__Bacteroidales;f__GCA-2748055;g__GCA-2748055;s__	N/A	MQ	4469	4366406	90.34302951	977.0431864	14.17356	9.170697	ERS11967970
MAR_bin.0133	5	4	2	21	69.41	4.04	82.61	3888868	81	65551	48010	215583	37.7	d__Bacteria;p__Cyanobacteria;c__Cyanobacteriia;o__Cyanobacteriales;f__Microcystaceae_A;g__Crocosphaera;s__	N/A	MQ	4083	3202503	82.35051948	784.3504776	21.638664	17.008492	ERS11967971
MAR_bin.0134	2	2	2	14	77.74	6.32	51.35	3177713	31	131035	102506	664031	38.7	d__Bacteria;p__Bacteroidota;c__Bacteroidia;o__Flavobacteriales;f__Flavobacteriaceae;g__Maribacter;s__	N/A	MQ	3398	2638316	83.02562252	776.4320188	11.457575	6.6470385	ERS11967972
MAR_bin.0136	1	1	1	21	99.06	2.41	7.14	4542672	13	592963	349436	744712	51.9	d__Bacteria;p__Proteobacteria;c__Gammaproteobacteria;o__SZUA-229;f__SZUA-229;g__JABDQW01;s__	N/A	HQ	4054	3802703	83.71071035	938.0125802	52.170105	50.064552	ERS11967973
MAR_bin.0144	2	2	2	19	96.04	2.26	50	3214499	12	339216	267874	1042663	41.6	d__Bacteria;p__Bacteroidota;c__Bacteroidia;o__Flavobacteriales;f__Flavobacteriaceae;g__Muriicola;s__	N/A	HQ	3026	2882431	89.66968103	952.5548579	15.033587	12.570265	ERS11967974
MAR_bin.0149	2	2	2	20	99.59	7.26	0	4171973	11	1237080	379270	1438171	51.5	d__Bacteria;p__Proteobacteria;c__Gammaproteobacteria;o__Chromatiales;f__Sedimenticolaceae;g__Sedimenticola;s__Sedimenticola thiotaurini_A	99.01	MQ	3855	3671761	88.01018127	952.4671855	14.221538	13.742419	ERS11967975
MAR_bin.0151	1	1	1	19	76.34	0.54	0	2470981	5	1236053	494196	1236053	39.9	d__Bacteria;p__Bacteroidota;c__Bacteroidia;o__Bacteroidales;f__VadinHA17;g__;s__	N/A	MQ	2095	2277343	92.16351724	1087.037232	17.646591	13.569684	ERS11967976
MAR_bin.0152	1	1	1	16	68.75	0.55	0	2479182	23	177625	107790	353591	40.1	d__Bacteria;p__Cloacimonadota;c__Cloacimonadia;o__Cloacimonadales;f__TCS61;g__SDB;s__	N/A	MQ	2176	2159670	87.11220072	992.4954044	10.040528	7.171709	ERS11967977
MAR_bin.0158	1	1	1	19	97.74	2.54	0	3379443	6	783329	563240	1348761	58.7	d__Bacteria;p__Proteobacteria;c__Gammaproteobacteria;o__Xanthomonadales;f__SZUA-36;g__W260;s__	N/A	HQ	2995	3083459	91.24163361	1029.535559	12.92891	14.2079735	ERS11967978
MAR_bin.0164	0	0	0	10	50.91	2.42	50	2266510	36	90159	62958	177653	60.9	d__Bacteria;p__Chloroflexota;c__Anaerolineae;o__Caldilineales;f__Caldilineaceae;g__JAGNDO01;s__	N/A	MQ	2221	1870928	82.54664661	842.3809095	7.519117	6.1734576	ERS11967979
MAR_bin.0166	1	1	1	20	80.94	5.64	16.67	3612649	27	205118	133801	424089	60	d__Bacteria;p__Proteobacteria;c__Gammaproteobacteria;o__Woeseiales;f__Woeseiaceae;g__UBA1847;s__	N/A	MQ	3483	3179016	87.99681342	912.7235142	9.7804985	7.3670964	ERS11967980
MAR_bin.0167	2	2	2	19	96.36	2.79	33.33	3503691	21	373978	166842	901098	46.7	d__Bacteria;p__Bacteroidota;c__Bacteroidia;o__Flavobacteriales;f__Flavobacteriaceae;g__QNYL01;s__	N/A	HQ	3299	3192610	91.12133462	967.7508336	12.067952	10.523414	ERS11967981
MAR_bin.0168	1	1	1	17	96.12	1.94	0	1849165	12	270865	154097	527407	36.2	d__Archaea;p__Thermoproteota;c__Nitrososphaeria;o__Nitrososphaerales;f__Nitrososphaeraceae;g__TA-21;s__	N/A	MQ	2030	1451330	78.48569489	714.9408867	13.350716	11.349341	ERS11967982
MAR_bin.0169	2	2	2	17	81.79	0	0	2201453	5	687125	440290	747952	66.4	d__Bacteria;p__Cyanobacteria;c__Cyanobacteriia;o__PCC-6307;f__Cyanobiaceae;g__WH-5701;s__WH-5701 sp014224355	97.08	MQ	2346	2020526	91.78147342	861.2642796	36.59529	43.789375	ERS11967983
MAR_bin.0171	1	1	1	19	57.64	2.56	0	2341631	28	142746	83629	242801	63.1	d__Bacteria;p__Acidobacteriota;c__Thermoanaerobaculia;o__Thermoanaerobaculales;f__FEB-10;g__JACXWA01;s__	N/A	MQ	2323	1935355	82.64987097	833.1274214	9.312075	6.167578	ERS11967984
MAR_bin.0173	2	2	0	20	58.73	3.12	14.29	2467534	16	227928	154220	825090	38.6	d__Bacteria;p__Firmicutes_A;c__Clostridia;o__DUPQ01;f__DUPQ01;g__JAFGQE01;s__	N/A	MQ	2622	2168129	87.86622596	826.8989321	9.581391	6.2209816	ERS11967985
MAR_bin.0174	3	3	2	17	89.52	8.06	50	4918646	78	150203	63059	288392	36.4	d__Bacteria;p__Bacteroidota;c__Bacteroidia;o__Bacteroidales;f__UBA12170;g__UBA12170;s__	N/A	MQ	4474	3928191	79.86325912	878.0042468	9.151245	7.7250566	ERS11967986
MAR_bin.0176	4	4	3	17	78.57	3.57	0	3679434	41	170497	89742	384475	41.8	d__Bacteria;p__Proteobacteria;c__Gammaproteobacteria;o__Methylococcales;f__Methylomonadaceae;g__;s__	N/A	MQ	3606	2949129	80.15170268	817.8394343	6.92645	6.384854	ERS11967987
MAR_bin.0178	2	1	1	19	81.02	2.75	30	2769216	10	785130	276921	815902	41.1	d__Bacteria;p__Bacteroidota;c__Bacteroidia;o__Flavobacteriales;f__Flavobacteriaceae;g__Muriicola;s__	N/A	MQ	2578	2505932	90.49247152	972.0449961	11.3559265	8.496424	ERS11967988
MAR_bin.0182	2	2	2	20	95.52	9.05	37.5	5489002	28	274024	196035	659940	66.5	d__Bacteria;p__Proteobacteria;c__Alphaproteobacteria;o__Geminicoccales;f__Geminicoccaceae;g__SLRI01;s__	N/A	MQ	5191	4795941	87.37364279	923.8953959	36.901497	41.61211	ERS11967989
MAR_bin.0183	2	2	2	20	97.85	2.69	50	3499441	27	370755	129608	578750	40.2	d__Bacteria;p__Bacteroidota;c__Bacteroidia;o__Bacteroidales;f__VadinHA17;g__;s__	N/A	HQ	3122	3115674	89.03347706	997.9737348	12.067358	8.332436	ERS11967990
MAR_bin.0191	3	3	3	14	68.86	3.36	3.7	4049193	18	404608	224955	826043	41.5	d__Bacteria;p__Proteobacteria;c__Gammaproteobacteria;o__Enterobacterales;f__Alteromonadaceae;g__WKFJ01;s__	N/A	MQ	3405	3480095	85.94539702	1022.054332	16.655952	14.512409	ERS11967991
MAR_bin.0194	0	0	0	20	97.55	4.56	37.5	3546144	20	773317	177307	1396160	69.6	d__Bacteria;p__Actinobacteriota;c__Actinomycetia;o__Jiangellales;f__;g__;s__	N/A	MQ	3361	3179743	89.66762207	946.0705147	18.78639	21.65951	ERS11967992
MAR_bin.0202	4	4	4	17	67.29	1.96	27.27	3253205	32	226421	101662	576195	49.7	d__Bacteria;p__Proteobacteria;c__Gammaproteobacteria;o__Burkholderiales;f__Gallionellaceae;g__Gallionella;s__	N/A	MQ	2870	2845391	87.46423911	991.4254355	9.045383	8.581412	ERS11967993
MAR_bin.0204	2	2	2	20	75.76	1.85	9.09	2637467	12	362149	219788	460811	33.8	d__Bacteria;p__Bacteroidota;c__Bacteroidia;o__Flavobacteriales;f__Flavobacteriaceae;g__Site-B1;s__	N/A	MQ	2556	2349220	89.07106705	919.1001565	12.756241	9.187409	ERS11967994
MAR_bin.0208	2	2	2	20	98.51	3.61	12.5	3758075	25	984009	150323	1007401	48.1	d__Bacteria;p__Bacteroidota;c__Bacteroidia;o__Flavobacteriales;f__Flavobacteriaceae;g__Robiginitalea;s__	N/A	HQ	3447	3287861	87.48790272	953.8326081	16.163395	14.274303	ERS11967995
MAR_bin.0211	0	0	0	20	89.68	1.94	0	4839569	21	1092679	230455	1335993	56.6	d__Bacteria;p__Desulfobacterota;c__Desulfobacteria;o__Desulfobacterales;f__UBA5852;g__;s__	N/A	MQ	4354	4106910	84.86106924	943.2498852	16.71086	16.851797	ERS11967996
MAR_bin.0213	2	2	2	15	50.32	4.35	0	3367940	9	427847	374215	868963	62.9	d__Bacteria;p__Myxococcota;c__Polyangia;o__Polyangiales;f__SG8-38;g__SG8-38;s__	N/A	MQ	3154	3029105	89.93939916	960.401078	9.027213	9.291184	ERS11967997
MAR_bin.0218	1	2	2	19	91.81	6.7	83.33	4043381	31	279360	130431	568395	35	d__Bacteria;p__Bacteroidota;c__Ignavibacteria;o__Ignavibacteriales;f__Melioribacteraceae;g__IGN16;s__	N/A	MQ	3710	3603313	89.11633606	971.2433962	16.150967	12.390394	ERS11967998
